# Supplementary material for: Swietenolide diacetate from the seeds of Swietenia macrophylla
Source: Acta Crystallogr Sect E Struct Rep Online. 2010 May 22;66(Pt 6):o1396. doi: 10.1107/S1600536810017733 (PMC2979530; doi:10.1107/S1600536810017733)
Supplement: Supplementary file 1 [file e-66-o1396-sup1.cif]

##############################################################################
###                                                                        ###
###        Electronic paper (Acta Crystallographica Section E)             ###
###                                                                        ###
##############################################################################
#                                                                            #
# This CIF contains the data in a paper accepted for publication in Acta     #
# Crystallographica Section E. It conforms to the requirements of Notes      #
# for Authors for Section E, and has been peer reviewed under the auspices   #
# of the IUCr Commission on Journals.                                        #
#                                                                            #
# Full details of the Crystallographic Information File format               #
# are given in the paper "The Crystallographic Information File (CIF):       #
# a New Standard Archive File for Crystallography" by S. R. Hall, F. H.      #
# Allen and I. D. Brown [Acta Cryst. (1991), A47, 655-685].                  #
#                                                                            #
# The current version of the core CIF dictionary is obtainable from          #
# ftp://ftp.iucr.org/pub/cif_core.dic. The current version number is 2.4.    #
#                                                                            #
# Software is freely available for graphical display of the structure(s) in  #
# this CIF.  For information consult the CIF home page http://www.iucr.org/  #
# cif/home.html                                                              #
#                                                                            #
# This file may be used for bona fide research purposes within the           #
# scientific community so long as proper attribution is given to the journal # 
# article from which it was obtained.                                        #
#                                                                            #
##############################################################################
                                             
data_global
_audit_creation_method     SHELXL-97
_journal_date_recd_electronic     2010-05-04
_journal_date_accepted     2010-05-14
_journal_name_full     'Acta Crystallographica, Section E'
_journal_year     2010
_journal_volume     66
_journal_issue      6
_journal_page_first     o1396
_journal_page_last     o1396
_journal_paper_category     QO
_journal_coeditor_code     BT5263
_publ_contact_author
;
     Dr. Seik Weng Ng
     Department of Chemistry
     University of Malaya
     50603 Kuala Lumpur
     Malaysia
;
_publ_contact_author_email     seikweng@um.edu.my
_publ_contact_author_fax     '03 7967 4193'
_publ_contact_author_phone     '03 7967 6778'
_publ_section_title
;
Swietenolide diacetate from the seeds of <i>Swietenia macrophylla</i>
;
loop_
    _publ_author_name
    _publ_author_address
    'Goh, Bey Hing'
;
     Institute of Biological Sciences
     University of Malaya
     50603 Kuala Lumpur
     Malaysia
;
    'Abdul Kadir, Habsah'
;
     Institute of Biological Sciences
     University of Malaya
     50603 Kuala Lumpur
     Malaysia
;
    'Abdul Malek, Sri Nurestri'
;
     Institute of Biological Sciences
     University of Malaya
     50603 Kuala Lumpur
     Malaysia
;
    'Ng, Seik Weng'
;
     Department of Chemistry
     University of Malaya
     50603 Kuala Lumpur
     Malaysia
;
_publ_section_synopsis     .
data_I
_audit_creation_method     SHELXL-97
_chemical_name_systematic
;
(\a<i>R</i>,4<i>R</i>,4a<i>R</i>,6a<i>S</i>,7<i>R</i>,8<i>S</i>,10<i>R</i>,
11<i>S</i>)-Methyl
\a,10-diacetoxy-4-(3-furyl)-4a,7,9,9-tetramethyl-2,13-dioxo-
1,4,4a,5,6,6a,7,8,9,10,11,12-dodecahydro-7,11-methano-2<i>H</i>-
cycloocta[<i>f</i>][2]benzopyran-8-acetate
;
_chemical_name_common     'swietenolide diacetate'
_chemical_formula_moiety     'C31 H38 O10'
_chemical_formula_sum     'C31 H38 O10'
_chemical_formula_iupac     'C31 H38 O10'
_chemical_formula_weight     570.61
_chemical_melting_point     ?
_symmetry_cell_setting     Orthorhombic
_symmetry_space_group_name_H-M     'P 21 21 21'
_symmetry_space_group_name_Hall     'P 2ac 2ab'
loop_
    _symmetry_equiv_pos_as_xyz
    'x, y, z'
    '-x+1/2, -y, z+1/2'
    '-x, y+1/2, -z+1/2'
    'x+1/2, -y+1/2, -z'
_cell_length_a     12.5889(11)
_cell_length_b     13.7109(12)
_cell_length_c     17.0045(14)
_cell_angle_alpha     90.00
_cell_angle_beta     90.00
_cell_angle_gamma     90.00
_cell_volume     2935.1(4)
_cell_formula_units_Z     4
_cell_measurement_reflns_used     4600
_cell_measurement_theta_min     2.2
_cell_measurement_theta_max     21.7
_cell_measurement_temperature     293(2)
_exptl_crystal_description     Prism
_exptl_crystal_colour     Colorless
_exptl_crystal_size_max     0.35
_exptl_crystal_size_mid     0.15
_exptl_crystal_size_min     0.10
_exptl_crystal_density_diffrn     1.291
_exptl_crystal_density_meas     ?
_exptl_crystal_density_method     'not measured'
_exptl_crystal_F_000     1216
_exptl_absorpt_coefficient_mu     0.096
_exptl_absorpt_correction_type     None
_diffrn_ambient_temperature     293(2)
_diffrn_radiation_type     MoK\a
_diffrn_radiation_wavelength     0.71073
_diffrn_radiation_source     'fine-focus sealed tube'
_diffrn_radiation_monochromator     graphite
_diffrn_measurement_device_type     'Bruker SMART APEX diffractometer'
_diffrn_measurement_method     '\w scans'
_diffrn_detector_area_resol_mean     ?
_diffrn_reflns_number     28065
_diffrn_reflns_av_R_equivalents     0.0774
_diffrn_reflns_av_sigmaI/netI     0.0452
_diffrn_reflns_theta_min     1.91
_diffrn_reflns_theta_max     27.50
_diffrn_reflns_theta_full     27.50
_diffrn_measured_fraction_theta_max     1.000
_diffrn_measured_fraction_theta_full     1.000
_diffrn_reflns_limit_h_min     -14
_diffrn_reflns_limit_h_max     16
_diffrn_reflns_limit_k_min     -17
_diffrn_reflns_limit_k_max     17
_diffrn_reflns_limit_l_min     -21
_diffrn_reflns_limit_l_max     22
_diffrn_standards_number     0
_diffrn_standards_interval_count     0
_diffrn_standards_interval_time     0
_diffrn_standards_decay_%     0
_reflns_number_total     3771
_reflns_number_gt     2491
_reflns_threshold_expression     I>2\s(I)
_refine_ls_structure_factor_coef     Fsqd
_refine_ls_matrix_type     full
_refine_ls_R_factor_all     0.0815
_refine_ls_R_factor_gt     0.0427
_refine_ls_wR_factor_gt     0.1022
_refine_ls_wR_factor_ref     0.1267
_refine_ls_goodness_of_fit_ref     1.022
_refine_ls_restrained_S_all     1.022
_refine_ls_number_reflns     3771
_refine_ls_number_parameters     377
_refine_ls_number_restraints     0
_refine_ls_hydrogen_treatment     constr
_refine_ls_weighting_scheme     calc
_refine_ls_weighting_details
         'calc w=1/[\s^2^(Fo^2^)+(0.0642P)^2^+0.2454P] where P=(Fo^2^+2Fc^2^)/3'
_atom_sites_solution_hydrogens     geom
_atom_sites_solution_primary     direct
_atom_sites_solution_secondary     difmap
_refine_ls_shift/su_max     0.001
_refine_ls_shift/su_mean     0.001
_refine_diff_density_max     0.155
_refine_diff_density_min     -0.130
_refine_ls_extinction_method     none
_refine_ls_extinction_coef     ?
_refine_ls_abs_structure_details     ?
loop_
    _atom_type_symbol
    _atom_type_description
    _atom_type_scat_dispersion_real
    _atom_type_scat_dispersion_imag
    _atom_type_scat_source
    'C' 'C' 0.0033 0.0000
                         'International Tables Vol C Tables 4.2.6.8 and 6.1.1.4'
    'H' 'H' 0.0000 0.0000
                         'International Tables Vol C Tables 4.2.6.8 and 6.1.1.4'
    'O' 'O' 0.0106 0.0000
                         'International Tables Vol C Tables 4.2.6.8 and 6.1.1.4'
_computing_data_collection     'APEX2 (Bruker, 2009)'
_computing_cell_refinement     'SAINT (Bruker, 2009)'
_computing_data_reduction     'SAINT (Bruker, 2009)'
_computing_structure_solution     'SHELXS97 (Sheldrick, 2008)'
_computing_structure_refinement     'SHELXL97 (Sheldrick, 2008)'
_computing_molecular_graphics     'X-SEED (Barbour, 2001)'
_computing_publication_material     'publCIF (Westrip, 2010)'
loop_
    _atom_site_type_symbol
    _atom_site_label
    _atom_site_fract_x
    _atom_site_fract_y
    _atom_site_fract_z
    _atom_site_U_iso_or_equiv
    _atom_site_adp_type
    _atom_site_calc_flag
    _atom_site_refinement_flags
    _atom_site_occupancy
    _atom_site_disorder_assembly
    _atom_site_disorder_group
    O O1 0.6572(2) 0.3236(2) -0.20580(14) 0.0747(7) Uani d . 1 . .
    O O2 0.7345(2) 0.35757(17) 0.04692(14) 0.0651(6) Uani d . 1 . .
    O O3 0.7606(3) 0.4265(2) 0.16075(17) 0.0924(9) Uani d . 1 . .
    O O4 0.9749(2) -0.1523(2) 0.17405(16) 0.0828(8) Uani d . 1 . .
    O O5 0.55375(19) -0.11379(15) -0.08732(13) 0.0571(6) Uani d . 1 . .
    O O6 0.61162(19) 0.03581(15) -0.06055(15) 0.0622(6) Uani d . 1 . .
    O O7 0.72148(19) -0.20206(14) -0.03800(12) 0.0521(5) Uani d . 1 . .
    O O8 0.7631(3) -0.19051(19) -0.16536(15) 0.0807(8) Uani d . 1 . .
    O O9 0.6687(2) 0.0434(2) 0.19007(13) 0.0720(7) Uani d . 1 . .
    O O10 0.5727(4) 0.0137(4) 0.2958(3) 0.169(2) Uani d . 1 . .
    C C1 0.6620(3) 0.2682(3) -0.13924(19) 0.0620(9) Uani d . 1 . .
    H H1 0.6269 0.2091 -0.1325 0.074 Uiso calc R 1 . .
    C C2 0.7183(4) 0.4023(3) -0.1918(2) 0.0801(12) Uani d . 1 . .
    H H2 0.7296 0.4527 -0.2274 0.096 Uiso calc R 1 . .
    C C3 0.7605(4) 0.3985(3) -0.1201(2) 0.0729(11) Uani d . 1 . .
    H H3 0.8053 0.4445 -0.0975 0.087 Uiso calc R 1 . .
    C C4 0.7242(3) 0.3105(2) -0.08472(19) 0.0520(8) Uani d . 1 . .
    C C5 0.7473(3) 0.2725(2) -0.00418(18) 0.0491(7) Uani d . 1 . .
    H H5 0.6923 0.2248 0.0095 0.059 Uiso calc R 1 . .
    C C6 0.7706(3) 0.3546(3) 0.1211(2) 0.0622(9) Uani d . 1 . .
    C C7 0.8189(4) 0.2635(3) 0.1517(2) 0.0704(11) Uani d . 1 . .
    H H7A 0.7672 0.2321 0.1856 0.084 Uiso calc R 1 . .
    H H7B 0.8790 0.2814 0.1844 0.084 Uiso calc R 1 . .
    C C8 0.8569(3) 0.1887(2) 0.09253(17) 0.0486(7) Uani d . 1 . .
    C C9 0.8563(2) 0.2247(2) 0.00792(16) 0.0431(7) Uani d . 1 . .
    C C10 0.9466(3) 0.2977(2) -0.0049(2) 0.0582(8) Uani d . 1 . .
    H H10A 1.0136 0.2651 0.0011 0.087 Uiso calc R 1 . .
    H H10B 0.9412 0.3493 0.0330 0.087 Uiso calc R 1 . .
    H H10C 0.9416 0.3244 -0.0570 0.087 Uiso calc R 1 . .
    C C11 0.8891(3) 0.0997(2) 0.11439(17) 0.0481(7) Uani d . 1 . .
    C C12 0.9384(2) 0.0273(2) 0.05864(17) 0.0485(7) Uani d . 1 . .
    H H12 1.0107 0.0171 0.0784 0.058 Uiso calc R 1 . .
    C C13 0.9526(3) 0.0679(2) -0.02434(17) 0.0510(7) Uani d . 1 . .
    H H13A 1.0207 0.1009 -0.0273 0.061 Uiso calc R 1 . .
    H H13B 0.9543 0.0140 -0.0613 0.061 Uiso calc R 1 . .
    C C14 0.8658(2) 0.1386(2) -0.04903(16) 0.0455(7) Uani d . 1 . .
    H H14A 0.7985 0.1043 -0.0512 0.055 Uiso calc R 1 . .
    H H14B 0.8812 0.1630 -0.1013 0.055 Uiso calc R 1 . .
    C C15 0.8823(2) -0.0758(2) 0.06588(17) 0.0490(7) Uani d . 1 . .
    C C16 0.9398(3) -0.1515(3) 0.0156(2) 0.0609(9) Uani d . 1 . .
    H H16A 0.9102 -0.2149 0.0254 0.091 Uiso calc R 1 . .
    H H16B 1.0140 -0.1518 0.0287 0.091 Uiso calc R 1 . .
    H H16C 0.9315 -0.1354 -0.0390 0.091 Uiso calc R 1 . .
    C C17 0.7588(2) -0.0670(2) 0.05172(17) 0.0438(7) Uani d . 1 . .
    H H17 0.7446 0.0033 0.0537 0.053 Uiso calc R 1 . .
    C C18 0.7268(3) -0.09720(19) -0.03206(16) 0.0432(7) Uani d . 1 . .
    H H18 0.7836 -0.0755 -0.0673 0.052 Uiso calc R 1 . .
    C C19 0.6247(3) -0.0503(2) -0.06065(16) 0.0443(7) Uani d . 1 . .
    C C20 0.4543(3) -0.0743(3) -0.1149(2) 0.0680(10) Uani d . 1 . .
    H H20A 0.4184 -0.1222 -0.1464 0.102 Uiso calc R 1 . .
    H H20B 0.4677 -0.0172 -0.1460 0.102 Uiso calc R 1 . .
    H H20C 0.4107 -0.0572 -0.0707 0.102 Uiso calc R 1 . .
    C C21 0.7431(3) -0.2402(2) -0.1093(2) 0.0565(8) Uani d . 1 . .
    C C22 0.7397(4) -0.3485(2) -0.1083(3) 0.0834(13) Uani d . 1 . .
    H H22A 0.8030 -0.3738 -0.1322 0.125 Uiso calc R 1 . .
    H H22B 0.6787 -0.3706 -0.1371 0.125 Uiso calc R 1 . .
    H H22C 0.7351 -0.3709 -0.0549 0.125 Uiso calc R 1 . .
    C C23 0.6916(3) -0.1102(3) 0.12000(18) 0.0590(9) Uani d . 1 . .
    C C24 0.5717(3) -0.1013(3) 0.1041(2) 0.0760(11) Uani d . 1 . .
    H H24A 0.5331 -0.1158 0.1513 0.114 Uiso calc R 1 . .
    H H24B 0.5517 -0.1465 0.0636 0.114 Uiso calc R 1 . .
    H H24C 0.5556 -0.0361 0.0874 0.114 Uiso calc R 1 . .
    C C25 0.7149(4) -0.2193(3) 0.1370(2) 0.0815(13) Uani d . 1 . .
    H H25A 0.7901 -0.2286 0.1426 0.122 Uiso calc R 1 . .
    H H25B 0.6893 -0.2584 0.0941 0.122 Uiso calc R 1 . .
    H H25C 0.6797 -0.2385 0.1846 0.122 Uiso calc R 1 . .
    C C26 0.7198(3) -0.0507(3) 0.19481(19) 0.0641(9) Uani d . 1 . .
    H H26 0.6901 -0.0852 0.2402 0.077 Uiso calc R 1 . .
    C C27 0.8403(3) -0.0385(3) 0.20878(18) 0.0599(9) Uani d . 1 . .
    H H27 0.8563 -0.0606 0.2623 0.072 Uiso calc R 1 . .
    C C28 0.8853(3) 0.0659(3) 0.19881(18) 0.0620(9) Uani d . 1 . .
    H H28A 0.8418 0.1109 0.2288 0.074 Uiso calc R 1 . .
    H H28B 0.9566 0.0679 0.2205 0.074 Uiso calc R 1 . .
    C C29 0.9034(3) -0.0992(3) 0.1525(2) 0.0599(9) Uani d . 1 . .
    C C30 0.5932(4) 0.0658(5) 0.2431(3) 0.0993(16) Uani d . 1 . .
    C C31 0.5422(5) 0.1596(5) 0.2259(3) 0.135(3) Uani d . 1 . .
    H H31A 0.4720 0.1484 0.2058 0.203 Uiso calc R 1 . .
    H H31B 0.5833 0.1943 0.1875 0.203 Uiso calc R 1 . .
    H H31C 0.5379 0.1976 0.2733 0.203 Uiso calc R 1 . .
loop_
    _atom_site_aniso_label
    _atom_site_aniso_U_11
    _atom_site_aniso_U_22
    _atom_site_aniso_U_33
    _atom_site_aniso_U_12
    _atom_site_aniso_U_13
    _atom_site_aniso_U_23
    O1 0.0871(19) 0.0801(18) 0.0570(15) 0.0094(16) -0.0090(14) -0.0018(13)
    O2 0.0688(15) 0.0690(14) 0.0576(14) 0.0173(13) -0.0014(12) -0.0152(12)
    O3 0.123(2) 0.0782(17) 0.0757(18) 0.0140(19) 0.0052(17) -0.0303(15)
    O4 0.0820(18) 0.0923(19) 0.0742(17) 0.0214(17) -0.0234(15) 0.0242(16)
    O5 0.0546(13) 0.0524(12) 0.0643(14) -0.0015(11) -0.0160(12) -0.0047(10)
    O6 0.0572(14) 0.0449(12) 0.0844(16) 0.0046(10) -0.0142(13) 0.0017(11)
    O7 0.0649(14) 0.0394(10) 0.0521(12) 0.0058(10) -0.0030(11) 0.0013(9)
    O8 0.119(2) 0.0714(15) 0.0516(15) 0.0022(17) 0.0051(15) -0.0070(13)
    O9 0.0713(16) 0.103(2) 0.0417(12) 0.0149(15) 0.0016(12) -0.0055(12)
    O10 0.176(5) 0.226(5) 0.103(3) 0.026(4) 0.082(3) 0.017(3)
    C1 0.070(2) 0.064(2) 0.0519(19) -0.0011(19) -0.0007(18) -0.0028(17)
    C2 0.098(3) 0.065(2) 0.077(3) 0.011(2) -0.005(3) 0.014(2)
    C3 0.093(3) 0.0507(19) 0.075(3) 0.004(2) -0.019(2) 0.0056(17)
    C4 0.0514(19) 0.0491(17) 0.0555(19) 0.0085(15) -0.0043(16) -0.0057(14)
    C5 0.0475(19) 0.0506(17) 0.0493(17) -0.0008(15) 0.0021(14) -0.0059(14)
    C6 0.067(2) 0.066(2) 0.054(2) -0.0016(19) 0.0086(18) -0.0122(17)
    C7 0.099(3) 0.066(2) 0.0456(18) 0.001(2) 0.0063(19) -0.0097(16)
    C8 0.0516(18) 0.0564(18) 0.0377(15) -0.0057(15) 0.0005(14) -0.0047(14)
    C9 0.0406(16) 0.0487(16) 0.0400(15) -0.0035(13) 0.0003(13) -0.0020(13)
    C10 0.0514(19) 0.063(2) 0.060(2) -0.0124(17) -0.0019(17) 0.0026(17)
    C11 0.0483(18) 0.0587(18) 0.0374(15) -0.0050(16) -0.0054(14) 0.0009(13)
    C12 0.0408(16) 0.0629(18) 0.0419(15) 0.0054(15) -0.0063(15) 0.0020(15)
    C13 0.0502(18) 0.0547(17) 0.0481(17) 0.0027(16) 0.0063(15) 0.0004(14)
    C14 0.0504(17) 0.0508(16) 0.0353(13) -0.0019(14) 0.0025(14) 0.0018(13)
    C15 0.0468(17) 0.0568(17) 0.0435(16) 0.0072(15) -0.0059(14) 0.0059(14)
    C16 0.058(2) 0.0603(19) 0.064(2) 0.0185(18) -0.0057(18) 0.0014(17)
    C17 0.0451(17) 0.0465(15) 0.0397(14) 0.0014(14) -0.0031(13) 0.0044(13)
    C18 0.0523(17) 0.0366(14) 0.0407(15) 0.0025(14) -0.0043(14) 0.0012(12)
    C19 0.0543(18) 0.0414(16) 0.0372(14) -0.0011(14) -0.0023(14) 0.0008(12)
    C20 0.055(2) 0.080(2) 0.069(2) 0.002(2) -0.0195(19) -0.0008(19)
    C21 0.056(2) 0.0523(18) 0.061(2) 0.0036(17) -0.0063(17) -0.0084(16)
    C22 0.092(3) 0.052(2) 0.106(3) 0.009(2) 0.005(3) -0.022(2)
    C23 0.064(2) 0.070(2) 0.0426(17) -0.0084(18) -0.0010(16) 0.0080(15)
    C24 0.059(2) 0.116(3) 0.053(2) -0.016(2) 0.0049(18) 0.010(2)
    C25 0.096(3) 0.081(3) 0.067(2) -0.022(2) -0.007(2) 0.029(2)
    C26 0.067(2) 0.086(2) 0.0386(17) -0.005(2) 0.0029(17) 0.0158(16)
    C27 0.070(2) 0.076(2) 0.0341(15) 0.0009(19) -0.0117(16) 0.0160(15)
    C28 0.072(2) 0.075(2) 0.0385(16) 0.000(2) -0.0092(16) 0.0015(16)
    C29 0.061(2) 0.063(2) 0.056(2) 0.0001(18) -0.0147(17) 0.0156(17)
    C30 0.087(3) 0.162(5) 0.049(2) 0.010(4) 0.008(2) -0.016(3)
    C31 0.100(4) 0.208(7) 0.099(4) 0.070(5) -0.027(3) -0.056(4)
loop_
    _geom_bond_atom_site_label_1
    _geom_bond_atom_site_label_2
    _geom_bond_site_symmetry_2
    _geom_bond_distance
    _geom_bond_publ_flag
    O1 C2 . 1.347(5) ?
    O1 C1 . 1.364(4) ?
    O2 C6 . 1.342(4) ?
    O2 C5 . 1.463(4) ?
    O3 C6 . 1.200(4) ?
    O4 C29 . 1.214(4) ?
    O5 C19 . 1.327(3) ?
    O5 C20 . 1.442(4) ?
    O6 C19 . 1.193(3) ?
    O7 C21 . 1.348(4) ?
    O7 C18 . 1.443(3) ?
    O8 C21 . 1.198(4) ?
    O9 C30 . 1.345(5) ?
    O9 C26 . 1.445(5) ?
    O10 C30 . 1.175(7) ?
    C1 C4 . 1.345(5) ?
    C1 H1 . 0.9300 ?
    C2 C3 . 1.330(5) ?
    C2 H2 . 0.9300 ?
    C3 C4 . 1.423(5) ?
    C3 H3 . 0.9300 ?
    C4 C5 . 1.494(5) ?
    C5 C9 . 1.535(4) ?
    C5 H5 . 0.9800 ?
    C6 C7 . 1.484(5) ?
    C7 C8 . 1.514(4) ?
    C7 H7A . 0.9700 ?
    C7 H7B . 0.9700 ?
    C8 C11 . 1.339(4) ?
    C8 C9 . 1.521(4) ?
    C9 C10 . 1.530(4) ?
    C9 C14 . 1.532(4) ?
    C10 H10A . 0.9600 ?
    C10 H10B . 0.9600 ?
    C10 H10C . 0.9600 ?
    C11 C12 . 1.506(4) ?
    C11 C28 . 1.509(4) ?
    C12 C13 . 1.528(4) ?
    C12 C15 . 1.585(4) ?
    C12 H12 . 0.9800 ?
    C13 C14 . 1.520(4) ?
    C13 H13A . 0.9700 ?
    C13 H13B . 0.9700 ?
    C14 H14A . 0.9700 ?
    C14 H14B . 0.9700 ?
    C15 C16 . 1.528(5) ?
    C15 C29 . 1.531(5) ?
    C15 C17 . 1.578(4) ?
    C16 H16A . 0.9600 ?
    C16 H16B . 0.9600 ?
    C16 H16C . 0.9600 ?
    C17 C18 . 1.538(4) ?
    C17 C23 . 1.554(4) ?
    C17 H17 . 0.9800 ?
    C18 C19 . 1.517(4) ?
    C18 H18 . 0.9800 ?
    C20 H20A . 0.9600 ?
    C20 H20B . 0.9600 ?
    C20 H20C . 0.9600 ?
    C21 C22 . 1.486(5) ?
    C22 H22A . 0.9600 ?
    C22 H22B . 0.9600 ?
    C22 H22C . 0.9600 ?
    C23 C24 . 1.538(5) ?
    C23 C26 . 1.552(5) ?
    C23 C25 . 1.552(5) ?
    C24 H24A . 0.9600 ?
    C24 H24B . 0.9600 ?
    C24 H24C . 0.9600 ?
    C25 H25A . 0.9600 ?
    C25 H25B . 0.9600 ?
    C25 H25C . 0.9600 ?
    C26 C27 . 1.544(5) ?
    C26 H26 . 0.9800 ?
    C27 C29 . 1.497(5) ?
    C27 C28 . 1.549(5) ?
    C27 H27 . 0.9800 ?
    C28 H28A . 0.9700 ?
    C28 H28B . 0.9700 ?
    C30 C31 . 1.467(8) ?
    C31 H31A . 0.9600 ?
    C31 H31B . 0.9600 ?
    C31 H31C . 0.9600 ?
loop_
    _geom_angle_atom_site_label_1
    _geom_angle_atom_site_label_2
    _geom_angle_atom_site_label_3
    _geom_angle_site_symmetry_1
    _geom_angle_site_symmetry_3
    _geom_angle
    _geom_angle_publ_flag
    C2 O1 C1 . . 105.9(3) ?
    C6 O2 C5 . . 119.8(3) ?
    C19 O5 C20 . . 116.7(2) ?
    C21 O7 C18 . . 116.1(2) ?
    C30 O9 C26 . . 118.8(4) ?
    C4 C1 O1 . . 111.0(3) ?
    C4 C1 H1 . . 124.5 ?
    O1 C1 H1 . . 124.5 ?
    C3 C2 O1 . . 111.0(4) ?
    C3 C2 H2 . . 124.5 ?
    O1 C2 H2 . . 124.5 ?
    C2 C3 C4 . . 107.0(4) ?
    C2 C3 H3 . . 126.5 ?
    C4 C3 H3 . . 126.5 ?
    C1 C4 C3 . . 105.1(3) ?
    C1 C4 C5 . . 126.5(3) ?
    C3 C4 C5 . . 128.4(3) ?
    O2 C5 C4 . . 104.2(2) ?
    O2 C5 C9 . . 111.0(2) ?
    C4 C5 C9 . . 116.5(3) ?
    O2 C5 H5 . . 108.3 ?
    C4 C5 H5 . . 108.3 ?
    C9 C5 H5 . . 108.3 ?
    O3 C6 O2 . . 117.9(3) ?
    O3 C6 C7 . . 122.5(3) ?
    O2 C6 C7 . . 119.6(3) ?
    C6 C7 C8 . . 117.8(3) ?
    C6 C7 H7A . . 107.8 ?
    C8 C7 H7A . . 107.8 ?
    C6 C7 H7B . . 107.8 ?
    C8 C7 H7B . . 107.8 ?
    H7A C7 H7B . . 107.2 ?
    C11 C8 C7 . . 121.9(3) ?
    C11 C8 C9 . . 124.0(3) ?
    C7 C8 C9 . . 114.0(3) ?
    C8 C9 C10 . . 110.1(2) ?
    C8 C9 C14 . . 110.3(2) ?
    C10 C9 C14 . . 110.8(2) ?
    C8 C9 C5 . . 105.6(2) ?
    C10 C9 C5 . . 111.5(2) ?
    C14 C9 C5 . . 108.3(2) ?
    C9 C10 H10A . . 109.5 ?
    C9 C10 H10B . . 109.5 ?
    H10A C10 H10B . . 109.5 ?
    C9 C10 H10C . . 109.5 ?
    H10A C10 H10C . . 109.5 ?
    H10B C10 H10C . . 109.5 ?
    C8 C11 C12 . . 123.4(3) ?
    C8 C11 C28 . . 122.3(3) ?
    C12 C11 C28 . . 114.2(3) ?
    C11 C12 C13 . . 112.9(3) ?
    C11 C12 C15 . . 110.8(2) ?
    C13 C12 C15 . . 116.7(3) ?
    C11 C12 H12 . . 105.1 ?
    C13 C12 H12 . . 105.1 ?
    C15 C12 H12 . . 105.1 ?
    C14 C13 C12 . . 113.8(3) ?
    C14 C13 H13A . . 108.8 ?
    C12 C13 H13A . . 108.8 ?
    C14 C13 H13B . . 108.8 ?
    C12 C13 H13B . . 108.8 ?
    H13A C13 H13B . . 107.7 ?
    C13 C14 C9 . . 111.9(2) ?
    C13 C14 H14A . . 109.2 ?
    C9 C14 H14A . . 109.2 ?
    C13 C14 H14B . . 109.2 ?
    C9 C14 H14B . . 109.2 ?
    H14A C14 H14B . . 107.9 ?
    C16 C15 C29 . . 108.3(3) ?
    C16 C15 C17 . . 115.7(3) ?
    C29 C15 C17 . . 109.6(3) ?
    C16 C15 C12 . . 110.5(3) ?
    C29 C15 C12 . . 100.6(3) ?
    C17 C15 C12 . . 111.0(2) ?
    C15 C16 H16A . . 109.5 ?
    C15 C16 H16B . . 109.5 ?
    H16A C16 H16B . . 109.5 ?
    C15 C16 H16C . . 109.5 ?
    H16A C16 H16C . . 109.5 ?
    H16B C16 H16C . . 109.5 ?
    C18 C17 C23 . . 116.6(3) ?
    C18 C17 C15 . . 112.3(2) ?
    C23 C17 C15 . . 113.1(2) ?
    C18 C17 H17 . . 104.5 ?
    C23 C17 H17 . . 104.5 ?
    C15 C17 H17 . . 104.5 ?
    O7 C18 C19 . . 111.1(2) ?
    O7 C18 C17 . . 110.2(2) ?
    C19 C18 C17 . . 113.9(2) ?
    O7 C18 H18 . . 107.1 ?
    C19 C18 H18 . . 107.1 ?
    C17 C18 H18 . . 107.1 ?
    O6 C19 O5 . . 123.8(3) ?
    O6 C19 C18 . . 122.4(3) ?
    O5 C19 C18 . . 113.7(2) ?
    O5 C20 H20A . . 109.5 ?
    O5 C20 H20B . . 109.5 ?
    H20A C20 H20B . . 109.5 ?
    O5 C20 H20C . . 109.5 ?
    H20A C20 H20C . . 109.5 ?
    H20B C20 H20C . . 109.5 ?
    O8 C21 O7 . . 122.5(3) ?
    O8 C21 C22 . . 125.7(3) ?
    O7 C21 C22 . . 111.8(3) ?
    C21 C22 H22A . . 109.5 ?
    C21 C22 H22B . . 109.5 ?
    H22A C22 H22B . . 109.5 ?
    C21 C22 H22C . . 109.5 ?
    H22A C22 H22C . . 109.5 ?
    H22B C22 H22C . . 109.5 ?
    C24 C23 C26 . . 109.1(3) ?
    C24 C23 C25 . . 107.1(3) ?
    C26 C23 C25 . . 108.1(3) ?
    C24 C23 C17 . . 111.9(3) ?
    C26 C23 C17 . . 106.7(3) ?
    C25 C23 C17 . . 113.8(3) ?
    C23 C24 H24A . . 109.5 ?
    C23 C24 H24B . . 109.5 ?
    H24A C24 H24B . . 109.5 ?
    C23 C24 H24C . . 109.5 ?
    H24A C24 H24C . . 109.5 ?
    H24B C24 H24C . . 109.5 ?
    C23 C25 H25A . . 109.5 ?
    C23 C25 H25B . . 109.5 ?
    H25A C25 H25B . . 109.5 ?
    C23 C25 H25C . . 109.5 ?
    H25A C25 H25C . . 109.5 ?
    H25B C25 H25C . . 109.5 ?
    O9 C26 C27 . . 110.4(3) ?
    O9 C26 C23 . . 108.8(3) ?
    C27 C26 C23 . . 114.1(3) ?
    O9 C26 H26 . . 107.8 ?
    C27 C26 H26 . . 107.8 ?
    C23 C26 H26 . . 107.8 ?
    C29 C27 C26 . . 111.3(3) ?
    C29 C27 C28 . . 104.4(3) ?
    C26 C27 C28 . . 116.3(3) ?
    C29 C27 H27 . . 108.2 ?
    C26 C27 H27 . . 108.2 ?
    C28 C27 H27 . . 108.2 ?
    C11 C28 C27 . . 113.5(3) ?
    C11 C28 H28A . . 108.9 ?
    C27 C28 H28A . . 108.9 ?
    C11 C28 H28B . . 108.9 ?
    C27 C28 H28B . . 108.9 ?
    H28A C28 H28B . . 107.7 ?
    O4 C29 C27 . . 122.3(3) ?
    O4 C29 C15 . . 123.0(3) ?
    C27 C29 C15 . . 114.0(3) ?
    O10 C30 O9 . . 121.8(6) ?
    O10 C30 C31 . . 126.1(5) ?
    O9 C30 C31 . . 112.1(5) ?
    C30 C31 H31A . . 109.5 ?
    C30 C31 H31B . . 109.5 ?
    H31A C31 H31B . . 109.5 ?
    C30 C31 H31C . . 109.5 ?
    H31A C31 H31C . . 109.5 ?
    H31B C31 H31C . . 109.5 ?
loop_
    _geom_torsion_atom_site_label_1
    _geom_torsion_atom_site_label_2
    _geom_torsion_atom_site_label_3
    _geom_torsion_atom_site_label_4
    _geom_torsion_site_symmetry_1
    _geom_torsion_site_symmetry_2
    _geom_torsion_site_symmetry_3
    _geom_torsion_site_symmetry_4
    _geom_torsion
    _geom_torsion_publ_flag
    C2 O1 C1 C4 . . . . 0.0(4) ?
    C1 O1 C2 C3 . . . . 0.0(5) ?
    O1 C2 C3 C4 . . . . 0.0(5) ?
    O1 C1 C4 C3 . . . . 0.0(4) ?
    O1 C1 C4 C5 . . . . 179.0(3) ?
    C2 C3 C4 C1 . . . . 0.0(4) ?
    C2 C3 C4 C5 . . . . -179.0(3) ?
    C6 O2 C5 C4 . . . . -166.2(3) ?
    C6 O2 C5 C9 . . . . -40.0(4) ?
    C1 C4 C5 O2 . . . . -134.2(3) ?
    C3 C4 C5 O2 . . . . 44.6(4) ?
    C1 C4 C5 C9 . . . . 103.2(4) ?
    C3 C4 C5 C9 . . . . -78.0(4) ?
    C5 O2 C6 O3 . . . . 178.5(3) ?
    C5 O2 C6 C7 . . . . -2.7(5) ?
    O3 C6 C7 C8 . . . . -162.5(4) ?
    O2 C6 C7 C8 . . . . 18.8(5) ?
    C6 C7 C8 C11 . . . . -171.5(3) ?
    C6 C7 C8 C9 . . . . 9.4(5) ?
    C11 C8 C9 C10 . . . . -106.3(3) ?
    C7 C8 C9 C10 . . . . 72.8(4) ?
    C11 C8 C9 C14 . . . . 16.4(4) ?
    C7 C8 C9 C14 . . . . -164.5(3) ?
    C11 C8 C9 C5 . . . . 133.3(3) ?
    C7 C8 C9 C5 . . . . -47.7(3) ?
    O2 C5 C9 C8 . . . . 63.6(3) ?
    C4 C5 C9 C8 . . . . -177.4(3) ?
    O2 C5 C9 C10 . . . . -55.9(3) ?
    C4 C5 C9 C10 . . . . 63.0(3) ?
    O2 C5 C9 C14 . . . . -178.1(2) ?
    C4 C5 C9 C14 . . . . -59.2(3) ?
    C7 C8 C11 C12 . . . . -173.2(3) ?
    C9 C8 C11 C12 . . . . 5.9(5) ?
    C7 C8 C11 C28 . . . . 2.8(5) ?
    C9 C8 C11 C28 . . . . -178.1(3) ?
    C8 C11 C12 C13 . . . . 2.8(4) ?
    C28 C11 C12 C13 . . . . -173.5(3) ?
    C8 C11 C12 C15 . . . . -130.2(3) ?
    C28 C11 C12 C15 . . . . 53.5(3) ?
    C11 C12 C13 C14 . . . . -33.9(4) ?
    C15 C12 C13 C14 . . . . 96.2(3) ?
    C12 C13 C14 C9 . . . . 57.0(3) ?
    C8 C9 C14 C13 . . . . -46.3(3) ?
    C10 C9 C14 C13 . . . . 76.0(3) ?
    C5 C9 C14 C13 . . . . -161.5(2) ?
    C11 C12 C15 C16 . . . . -174.1(2) ?
    C13 C12 C15 C16 . . . . 54.8(3) ?
    C11 C12 C15 C29 . . . . -59.9(3) ?
    C13 C12 C15 C29 . . . . 169.0(3) ?
    C11 C12 C15 C17 . . . . 56.0(3) ?
    C13 C12 C15 C17 . . . . -75.1(3) ?
    C16 C15 C17 C18 . . . . -27.1(4) ?
    C29 C15 C17 C18 . . . . -149.8(3) ?
    C12 C15 C17 C18 . . . . 100.0(3) ?
    C16 C15 C17 C23 . . . . 107.4(3) ?
    C29 C15 C17 C23 . . . . -15.4(4) ?
    C12 C15 C17 C23 . . . . -125.6(3) ?
    C21 O7 C18 C19 . . . . 82.4(3) ?
    C21 O7 C18 C17 . . . . -150.4(3) ?
    C23 C17 C18 O7 . . . . -52.8(3) ?
    C15 C17 C18 O7 . . . . 80.0(3) ?
    C23 C17 C18 C19 . . . . 72.9(3) ?
    C15 C17 C18 C19 . . . . -154.4(2) ?
    C20 O5 C19 O6 . . . . -2.2(4) ?
    C20 O5 C19 C18 . . . . 179.5(3) ?
    O7 C18 C19 O6 . . . . 179.6(3) ?
    C17 C18 C19 O6 . . . . 54.4(4) ?
    O7 C18 C19 O5 . . . . -2.1(3) ?
    C17 C18 C19 O5 . . . . -127.3(3) ?
    C18 O7 C21 O8 . . . . -1.8(5) ?
    C18 O7 C21 C22 . . . . 177.7(3) ?
    C18 C17 C23 C24 . . . . -47.1(4) ?
    C15 C17 C23 C24 . . . . -179.4(3) ?
    C18 C17 C23 C26 . . . . -166.3(3) ?
    C15 C17 C23 C26 . . . . 61.3(4) ?
    C18 C17 C23 C25 . . . . 74.5(4) ?
    C15 C17 C23 C25 . . . . -57.9(4) ?
    C30 O9 C26 C27 . . . . -119.0(4) ?
    C30 O9 C26 C23 . . . . 115.2(4) ?
    C24 C23 C26 O9 . . . . -45.9(4) ?
    C25 C23 C26 O9 . . . . -162.1(3) ?
    C17 C23 C26 O9 . . . . 75.1(3) ?
    C24 C23 C26 C27 . . . . -169.6(3) ?
    C25 C23 C26 C27 . . . . 74.2(4) ?
    C17 C23 C26 C27 . . . . -48.6(4) ?
    O9 C26 C27 C29 . . . . -130.9(3) ?
    C23 C26 C27 C29 . . . . -8.0(4) ?
    O9 C26 C27 C28 . . . . -11.4(4) ?
    C23 C26 C27 C28 . . . . 111.4(4) ?
    C8 C11 C28 C27 . . . . 135.0(3) ?
    C12 C11 C28 C27 . . . . -48.6(4) ?
    C29 C27 C28 C11 . . . . 51.4(4) ?
    C26 C27 C28 C11 . . . . -71.7(4) ?
    C26 C27 C29 O4 . . . . -130.9(4) ?
    C28 C27 C29 O4 . . . . 102.9(4) ?
    C26 C27 C29 C15 . . . . 58.6(4) ?
    C28 C27 C29 C15 . . . . -67.7(4) ?
    C16 C15 C29 O4 . . . . 17.0(5) ?
    C17 C15 C29 O4 . . . . 144.1(3) ?
    C12 C15 C29 O4 . . . . -98.9(4) ?
    C16 C15 C29 C27 . . . . -172.5(3) ?
    C17 C15 C29 C27 . . . . -45.4(4) ?
    C12 C15 C29 C27 . . . . 71.6(3) ?
    C26 O9 C30 O10 . . . . 4.9(7) ?
    C26 O9 C30 C31 . . . . -174.6(4) ?
