# Supplementary material for: Swietenolide diacetate from the seeds of Swietenia macrophylla
Source: Acta Crystallogr Sect E Struct Rep Online. 2010 May 22;66(Pt 6):o1396. doi: 10.1107/S1600536810017733 (PMC2979530; doi:10.1107/S1600536810017733)
Supplement: Supplementary file 2 [file e-66-o1396-Isup2.hkl]

# 
# h,k,l, Fc-squared, Fo-squared, sigma(Fo-squared) and status flag 
# 
data_I
_shelx_title '  P212121' 
_shelx_refln_list_code          4 
_shelx_F_calc_maximum      220.75 
_exptl_crystal_F_000      1216.00 
_reflns_d_resolution_high  0.7696 
 
loop_ 
 _symmetry_equiv_pos_as_xyz 
 'x, y, z' 
 '-x+1/2, -y, z+1/2' 
 '-x, y+1/2, -z+1/2' 
 'x+1/2, -y+1/2, -z' 
 
_cell_length_a    12.5889 
_cell_length_b    13.7109 
_cell_length_c    17.0045 
_cell_angle_alpha  90.000 
_cell_angle_beta   90.000 
_cell_angle_gamma  90.000 
 
_shelx_F_squared_multiplier     1.000 
 
loop_ 
 _refln_index_h 
 _refln_index_k 
 _refln_index_l 
 _refln_F_squared_calc 
 _refln_F_squared_meas 
 _refln_F_squared_sigma 
 _refln_observed_status 
   2   0   0    40394.35    35951.50   2504.20 o 
   4   0   0     6287.07     6299.39    222.14 o 
   6   0   0    11876.47    11198.94    347.19 o 
   8   0   0      817.12      747.98     26.92 o 
  10   0   0     2090.27     1900.96    133.30 o 
  12   0   0       62.40       55.85     21.26 o 
  14   0   0        8.60        1.91     20.90 o 
  16   0   0       15.01       -6.91     23.40 o 
   1   1   0    31635.56    30005.28    996.73 o 
   2   1   0     1776.87     1964.55     63.49 o 
   3   1   0    48728.95    47621.84   1131.68 o 
   4   1   0      867.17      745.31     29.51 o 
   5   1   0      257.34      264.51     12.30 o 
   6   1   0       92.62       78.06      6.75 o 
   7   1   0        8.22       12.98      4.65 o 
   8   1   0      130.00      102.16      6.13 o 
   9   1   0       17.27       12.64      3.87 o 
  10   1   0       76.70       90.93     11.27 o 
  11   1   0       61.45       67.09      8.35 o 
  12   1   0      131.38      137.15     13.41 o 
  13   1   0       27.13       11.25      7.97 o 
  14   1   0       57.68       78.32     17.40 o 
  15   1   0       35.59       59.44     26.07 o 
  16   1   0        6.71        5.75     24.71 o 
   0   2   0       84.48      105.10      5.08 o 
   1   2   0     1265.67     1136.85     25.49 o 
   2   2   0    13375.76    13667.32    328.47 o 
   3   2   0     5266.67     5843.02    197.14 o 
   4   2   0     5051.66     5385.83    192.32 o 
   5   2   0      289.35      269.11      8.89 o 
   6   2   0      570.20      570.31     16.00 o 
   7   2   0      146.07      160.04      7.15 o 
   8   2   0       63.65       63.34      5.64 o 
   9   2   0        1.86       -1.27      3.53 o 
  10   2   0      268.02      235.11     12.54 o 
  11   2   0      388.76      443.45     24.84 o 
  12   2   0       34.63       40.60      8.79 o 
  13   2   0        1.42      -13.22      9.76 o 
  14   2   0       42.88       39.59     16.91 o 
  15   2   0       21.37       54.35     26.36 o 
  16   2   0        6.49       18.69     30.75 o 
   1   3   0     6120.95     5809.27    138.96 o 
   2   3   0      262.23      211.86      9.28 o 
   3   3   0      777.02      799.53     37.68 o 
   4   3   0      288.61      312.87     10.41 o 
   5   3   0       51.01       45.48      4.54 o 
   6   3   0      319.21      383.60     15.79 o 
   7   3   0      428.02      395.48     15.01 o 
   8   3   0       18.11       14.41      4.63 o 
   9   3   0        1.37       -9.35     10.49 o 
  10   3   0        0.02       -6.98      4.65 o 
  11   3   0      113.06       82.56     11.26 o 
  12   3   0       30.70       33.83      7.22 o 
  13   3   0       38.89       44.43     11.78 o 
  14   3   0       30.43       23.56     15.87 o 
  15   3   0       13.86        7.41     17.69 o 
  16   3   0        0.15       -3.73     17.73 o 
   0   4   0     5155.13     4982.47    155.30 o 
   1   4   0     2425.53     2051.15     46.00 o 
   2   4   0      561.96      591.31     14.61 o 
   3   4   0    16490.25    17559.05    382.94 o 
   4   4   0     2043.45     2181.85     54.53 o 
   5   4   0        2.18        0.05      3.87 o 
   6   4   0      990.02     1008.59     27.38 o 
   7   4   0     1195.64     1298.55     34.57 o 
   8   4   0        6.74        1.04      5.03 o 
   9   4   0      396.07      394.75     16.62 o 
  10   4   0        5.21      -10.79      7.20 o 
  11   4   0       43.01       30.55      6.92 o 
  12   4   0       63.21       70.59      8.50 o 
  13   4   0      149.96      143.76     11.88 o 
  14   4   0        0.57        2.66     15.95 o 
  15   4   0       24.04       35.25     18.64 o 
   1   5   0      392.18      445.83     14.28 o 
   2   5   0      182.03      197.45      7.15 o 
   3   5   0     4595.94     4330.43     95.87 o 
   4   5   0       86.11       86.38      4.68 o 
   5   5   0      272.66      236.75      9.88 o 
   6   5   0     1532.82     1517.74     39.81 o 
   7   5   0       98.65       88.86      6.95 o 
   8   5   0        0.00        4.38      5.36 o 
   9   5   0       89.96       61.16      9.53 o 
  10   5   0       61.67       63.03      8.91 o 
  11   5   0       20.63        2.84      9.26 o 
  12   5   0       35.24       44.21     10.07 o 
  13   5   0        8.13       13.64      8.74 o 
  14   5   0        5.77        6.93     11.57 o 
  15   5   0       33.81       33.62     17.71 o 
   0   6   0     3934.67     4030.22    126.74 o 
   1   6   0      179.42      188.23      7.21 o 
   2   6   0     1830.15     2011.10     45.93 o 
   3   6   0      253.77      300.06      9.75 o 
   4   6   0        5.39        2.38      3.43 o 
   5   6   0      376.33      353.66     12.62 o 
   6   6   0      376.31      365.51     13.44 o 
   7   6   0        1.78       14.06      5.53 o 
   8   6   0       71.47       70.84      7.61 o 
   9   6   0       80.07       70.17      7.96 o 
  10   6   0       13.01       21.79      6.87 o 
  11   6   0      135.48      136.18     11.43 o 
  12   6   0        0.00        7.78      9.50 o 
  13   6   0       32.85       45.08      9.85 o 
  14   6   0       76.91       87.53     11.41 o 
  15   6   0        1.12       -6.99     21.35 o 
   1   7   0     3605.00     3619.44     81.08 o 
   2   7   0     2284.18     2358.14     53.85 o 
   3   7   0     1453.18     1455.95     34.41 o 
   4   7   0      232.43      246.88      9.12 o 
   5   7   0       32.07       32.12      4.45 o 
   6   7   0      105.84      104.82      7.76 o 
   7   7   0     1225.76     1346.65     36.87 o 
   8   7   0        1.06       -1.95      7.32 o 
   9   7   0       14.01       10.44      6.92 o 
  10   7   0        0.59       -3.66      6.74 o 
  11   7   0       19.85        7.27     11.06 o 
  12   7   0        0.18       -9.28     11.71 o 
  13   7   0        2.37      -14.86      9.91 o 
  14   7   0       12.28       20.82     11.55 o 
  15   7   0        0.81        8.18     21.83 o 
   0   8   0     1245.80     1150.58     39.73 o 
   1   8   0     1379.18     1332.50     32.01 o 
   2   8   0      243.54      238.70      9.38 o 
   3   8   0      175.69      195.82      8.33 o 
   4   8   0      106.36      103.56      6.36 o 
   5   8   0      317.74      297.19     10.80 o 
   6   8   0       39.36       26.96      6.41 o 
   7   8   0       83.00       88.61      8.36 o 
   8   8   0       50.83       48.82      7.86 o 
   9   8   0        0.22       -7.20      8.66 o 
  10   8   0        4.05        1.42      9.99 o 
  11   8   0       31.68       26.57      7.92 o 
  12   8   0       49.57       67.06     10.50 o 
  13   8   0        5.75       10.24      9.19 o 
  14   8   0        0.03       -4.48     20.93 o 
   1   9   0        0.47       -5.09      4.07 o 
   2   9   0       69.11       71.23      5.90 o 
   3   9   0       72.00       77.11      6.59 o 
   4   9   0       14.76       19.02      4.91 o 
   5   9   0       41.77       30.78      6.51 o 
   6   9   0        6.13        4.16      6.26 o 
   7   9   0        1.32       -1.79      6.61 o 
   8   9   0       33.64       22.52      9.70 o 
   9   9   0       62.62       62.66      8.52 o 
  10   9   0        1.77        5.04      7.42 o 
  11   9   0        0.10        0.12      7.84 o 
  12   9   0        4.31       11.37      9.49 o 
  13   9   0        9.98        8.78      9.87 o 
  14   9   0        1.17       10.43     27.57 o 
   0  10   0       26.07       25.91      9.17 o 
   1  10   0        0.27       -3.38      4.56 o 
   2  10   0       19.39       20.74      5.18 o 
   3  10   0        0.00       -4.74      4.79 o 
   4  10   0       50.33       33.34      5.81 o 
   5  10   0        1.13       -3.45      6.24 o 
   6  10   0       76.40       66.68      8.34 o 
   7  10   0       63.22       53.23     11.25 o 
   8  10   0       69.42       73.64      9.97 o 
   9  10   0        0.87       -1.82      7.30 o 
  10  10   0       36.11       38.24      8.64 o 
  11  10   0        6.81       16.18      9.37 o 
  12  10   0        5.84       11.17      9.64 o 
  13  10   0        8.16       24.27     11.96 o 
   1  11   0       14.38        2.82      5.41 o 
   2  11   0      123.35      102.65      7.67 o 
   3  11   0      151.28      144.61      9.11 o 
   4  11   0       67.89       70.82      8.23 o 
   5  11   0      101.91       97.53     10.09 o 
   6  11   0      245.69      246.88     13.17 o 
   7  11   0       35.33       27.87      7.89 o 
   8  11   0        6.54       12.84     12.16 o 
   9  11   0       15.22        8.51      7.91 o 
  10  11   0        1.88       -7.28      7.52 o 
  11  11   0        3.19        1.65      9.40 o 
  12  11   0       23.29       25.61     10.76 o 
   0  12   0       57.25       29.74      9.42 o 
   1  12   0       27.64       26.95      6.52 o 
   2  12   0        0.03       -8.69      5.79 o 
   3  12   0        0.53       -8.21      5.79 o 
   4  12   0       64.80       57.20     10.05 o 
   5  12   0      150.39      151.57     15.17 o 
   6  12   0       21.53       15.37     11.19 o 
   7  12   0      121.25      110.84     10.35 o 
   8  12   0        4.27        5.18      7.75 o 
   9  12   0        2.36        3.19      7.92 o 
  10  12   0        1.57       -1.60      7.97 o 
  11  12   0        1.12       -7.23      9.86 o 
  12  12   0       14.38        0.68     10.86 o 
   1  13   0      302.58      292.63     19.00 o 
   2  13   0       80.13       88.47      8.81 o 
   3  13   0       35.52       35.64      7.95 o 
   4  13   0        5.49        4.76      7.19 o 
   5  13   0        0.00      -10.44      6.96 o 
   6  13   0       11.16        1.93      7.58 o 
   7  13   0        1.13        4.35      7.68 o 
   8  13   0        0.48       -1.69     10.45 o 
   9  13   0        0.70        2.66      9.32 o 
  10  13   0       10.18       19.32     10.60 o 
  11  13   0        0.65        4.83     10.91 o 
   0  14   0        0.83       -8.20      8.73 o 
   1  14   0       15.79       18.88      7.63 o 
   2  14   0        0.00       -9.27      6.18 o 
   3  14   0        1.75       -1.62      7.81 o 
   4  14   0       74.25       66.69      9.19 o 
   5  14   0        2.32       -3.16      7.45 o 
   6  14   0        3.14        3.47     10.67 o 
   7  14   0        0.43       -1.04     10.00 o 
   8  14   0       10.49       21.41      9.06 o 
   9  14   0        9.13       17.72      9.98 o 
  10  14   0       13.09       17.27     18.79 o 
   1  15   0        3.88        5.97      6.67 o 
   2  15   0        6.44      -10.53      7.94 o 
   3  15   0       66.18       64.33      9.49 o 
   4  15   0       31.60       32.91      8.78 o 
   5  15   0        2.35       14.39      8.37 o 
   6  15   0        0.14       -3.14      8.17 o 
   7  15   0        0.11      -12.29      8.19 o 
   8  15   0        1.93       -6.99      8.92 o 
   0  16   0       24.69       24.15     10.88 o 
   1  16   0        9.87       10.32      7.92 o 
   2  16   0        0.37        7.67      7.84 o 
   3  16   0        0.29       -2.25      8.76 o 
   4  16   0        0.97        1.77      8.30 o 
   5  16   0        0.40       -1.04      8.80 o 
   6  16   0        2.62      -12.60      8.40 o 
   7  16   0        0.21       11.52      9.42 o 
   1  17   0        0.28        7.92      8.30 o 
   2  17   0        0.08        0.46      8.29 o 
   3  17   0        4.25        4.11      9.61 o 
   4  17   0        4.29        6.01     10.49 o 
   1   0   1     5884.11     5160.11    154.76 o 
   2   0   1     3680.91     3080.00    114.95 o 
   3   0   1     3604.19     3656.43     97.90 o 
   4   0   1    10041.92     9927.17    216.93 o 
   5   0   1      111.69      122.58      5.20 o 
   6   0   1      878.60      985.24     24.37 o 
   7   0   1      892.41      853.82     20.92 o 
   8   0   1     1322.90     1283.97     30.53 o 
   9   0   1       86.35       93.57      5.89 o 
  10   0   1       47.08       56.20      6.09 o 
  11   0   1      134.91      110.08     10.40 o 
  12   0   1        4.98       -3.63      7.99 o 
  13   0   1        0.02       -4.22     10.04 o 
  14   0   1       95.44       93.65     29.70 o 
  15   0   1       17.53       28.81     16.53 o 
  16   0   1        1.81       -6.03     19.53 o 
   0   1   1     1096.76     1016.96     30.82 o 
   1   1   1      681.03      708.47     19.16 o 
   2   1   1     1013.43      959.57     21.56 o 
   3   1   1      921.61      939.32     19.74 o 
   4   1   1     3661.72     3563.87     61.37 o 
   5   1   1     1316.79     1169.89     21.52 o 
   6   1   1     3650.81     3941.09     67.90 o 
   7   1   1      859.06      870.75     15.71 o 
   8   1   1      345.72      341.54      7.91 o 
   9   1   1       35.60       30.73      3.02 o 
  10   1   1      257.77      241.53      7.18 o 
  11   1   1       23.74       10.19      4.37 o 
  12   1   1       25.13       25.09      6.08 o 
  13   1   1        5.00       -1.13     14.32 o 
  14   1   1        8.72      -13.28      8.86 o 
  15   1   1       10.00        6.23     11.65 o 
  16   1   1        2.56        6.53     12.40 o 
   0   2   1     1206.65     1063.45     32.54 o 
   1   2   1    23444.32    23315.26    474.40 o 
   2   2   1      763.58      804.83     20.03 o 
   3   2   1     8382.73     8782.89    192.29 o 
   4   2   1     1032.41     1051.02     24.44 o 
   5   2   1    11641.81    12326.07    209.94 o 
   6   2   1     1772.63     1843.35     29.70 o 
   7   2   1      239.66      243.12      6.13 o 
   8   2   1      364.01      360.12      8.60 o 
   9   2   1      150.11      149.05      7.74 o 
  10   2   1       85.49       81.80      5.23 o 
  11   2   1       83.84       95.84      6.21 o 
  12   2   1       23.13       17.36      4.55 o 
  13   2   1       41.78       36.43      7.23 o 
  14   2   1       15.71       24.80      9.87 o 
  15   2   1        2.41        7.14     12.97 o 
  16   2   1       21.32       21.15     14.09 o 
   0   3   1     5200.17     4802.06    106.41 o 
   1   3   1      896.86      896.37     16.99 o 
   2   3   1     1688.03     1640.62     40.54 o 
   3   3   1     3698.71     3748.23     64.34 o 
   4   3   1     2181.74     2176.56     37.61 o 
   5   3   1      592.33      645.00     12.08 o 
   6   3   1      216.45      222.26      6.51 o 
   7   3   1     1189.24     1234.24     21.80 o 
   8   3   1      117.90      117.52      4.74 o 
   9   3   1      256.00      258.46      9.07 o 
  10   3   1      145.06      141.26      6.56 o 
  11   3   1       16.15        6.05      3.57 o 
  12   3   1        9.38        1.14      4.02 o 
  13   3   1        1.86        0.70      7.01 o 
  14   3   1        4.23       -8.28      8.91 o 
  15   3   1        0.57       12.38     11.80 o 
  16   3   1        2.55       16.21     12.98 o 
   0   4   1      372.28      369.60     10.05 o 
   1   4   1      872.57      844.35     14.70 o 
   2   4   1     3039.27     2840.50     44.63 o 
   3   4   1      561.10      546.37      9.78 o 
   4   4   1      150.89      154.18      4.91 o 
   5   4   1     2437.19     2603.74     45.52 o 
   6   4   1      920.95      984.84     18.97 o 
   7   4   1      484.65      503.92     11.43 o 
   8   4   1      106.55      101.34      5.31 o 
   9   4   1      113.71      123.29      6.10 o 
  10   4   1      217.09      225.81      8.67 o 
  11   4   1        8.72        3.06      5.06 o 
  12   4   1       72.30       65.45      6.23 o 
  13   4   1        3.39       -5.55      6.08 o 
  14   4   1        9.51       11.22      9.81 o 
  15   4   1       12.80       -1.45     16.11 o 
   0   5   1      535.10      526.21     13.60 o 
   1   5   1       44.05       44.91      2.62 o 
   2   5   1     3654.79     3806.91     59.74 o 
   3   5   1      837.16      819.74     14.16 o 
   4   5   1       34.26       33.81      2.52 o 
   5   5   1      482.39      493.18     10.71 o 
   6   5   1      147.76      158.11      6.17 o 
   7   5   1       34.65       20.96      3.86 o 
   8   5   1      591.72      597.81     13.50 o 
   9   5   1      301.67      277.51      8.86 o 
  10   5   1       11.30        7.21      4.76 o 
  11   5   1       29.76       26.24      6.37 o 
  12   5   1        5.26        4.55      5.68 o 
  13   5   1       98.02      122.99      8.15 o 
  14   5   1        4.32        5.65      9.27 o 
  15   5   1        7.53        6.01     11.95 o 
   0   6   1     2032.76     2011.74     45.81 o 
   1   6   1      579.29      543.53     10.57 o 
   2   6   1       24.99       37.39      2.79 o 
   3   6   1     2918.99     3045.55     48.38 o 
   4   6   1       79.85       75.55      3.47 o 
   5   6   1      256.32      240.87      6.71 o 
   6   6   1      142.04      140.59      5.77 o 
   7   6   1      287.18      314.30      9.62 o 
   8   6   1       48.67       47.88      4.77 o 
   9   6   1       47.62       54.32      5.39 o 
  10   6   1       85.35       89.13      6.18 o 
  11   6   1       21.60       15.89      5.19 o 
  12   6   1       53.87       55.10      6.90 o 
  13   6   1       22.58       23.76      8.14 o 
  14   6   1        1.97       11.55      7.93 o 
  15   6   1        2.38      -10.40      9.78 o 
   0   7   1      784.86      840.05     21.07 o 
   1   7   1      323.04      267.92      6.95 o 
   2   7   1      621.58      591.79     11.27 o 
   3   7   1       46.72       48.25      3.29 o 
   4   7   1      143.76      141.44      4.78 o 
   5   7   1      307.11      323.76      7.61 o 
   6   7   1      567.57      647.34     14.26 o 
   7   7   1      247.51      250.29      8.27 o 
   8   7   1      226.53      209.86      8.41 o 
   9   7   1       31.36       35.49      5.20 o 
  10   7   1       24.05       17.77      5.21 o 
  11   7   1       23.14       18.12      5.76 o 
  12   7   1       11.36        3.58      6.11 o 
  13   7   1        1.05       -9.44      7.14 o 
  14   7   1        5.27       -1.60      7.17 o 
  15   7   1        5.34       11.70     13.76 o 
   0   8   1      423.80      372.30     12.91 o 
   1   8   1     2103.12     2161.25     36.74 o 
   2   8   1      135.33      151.92      5.12 o 
   3   8   1      366.85      376.40      8.47 o 
   4   8   1      626.47      642.89     12.43 o 
   5   8   1      487.61      504.39     10.52 o 
   6   8   1      281.56      291.81      8.98 o 
   7   8   1      252.22      243.58      8.49 o 
   8   8   1      157.42      180.86      7.76 o 
   9   8   1       12.07        0.41      4.12 o 
  10   8   1       21.75       14.05      5.73 o 
  11   8   1       23.37       27.17      6.06 o 
  12   8   1        9.64       10.06      6.37 o 
  13   8   1        1.69       -9.41      6.28 o 
  14   8   1        1.27       -3.90      8.03 o 
   0   9   1      492.09      481.51     15.65 o 
   1   9   1      118.26      127.49      5.21 o 
   2   9   1      399.39      394.46      8.98 o 
   3   9   1      122.71      123.88      5.06 o 
   4   9   1       16.39        7.01      3.28 o 
   5   9   1      347.93      351.15      9.34 o 
   6   9   1       84.09       84.22      5.85 o 
   7   9   1      443.10      450.85     12.20 o 
   8   9   1       71.92       70.11      6.16 o 
   9   9   1       15.60       13.93      5.16 o 
  10   9   1        6.99        7.14      4.20 o 
  11   9   1       38.22       34.90      6.49 o 
  12   9   1        8.29       13.94      6.63 o 
  13   9   1        2.94       -9.90      6.60 o 
  14   9   1        2.10      -12.86      8.57 o 
   0  10   1      121.34      117.02      8.02 o 
   1  10   1       18.06       17.90      3.61 o 
   2  10   1       27.49       26.23      3.78 o 
   3  10   1       36.29       24.23      3.90 o 
   4  10   1       65.52       67.39      4.68 o 
   5  10   1      171.38      179.50      7.62 o 
   6  10   1      518.54      555.40     13.90 o 
   7  10   1      137.37      123.14      6.94 o 
   8  10   1        4.87        4.22      5.54 o 
   9  10   1        3.21       -0.34      5.16 o 
  10  10   1       10.39        6.02      5.33 o 
  11  10   1        5.49        2.92      6.05 o 
  12  10   1       28.84       23.27      7.14 o 
  13  10   1        3.85      -10.05      6.92 o 
   0  11   1       26.21       12.18      6.02 o 
   1  11   1      100.14       91.76      5.24 o 
   2  11   1       58.99       62.65      4.83 o 
   3  11   1      160.47      153.37      6.35 o 
   4  11   1       51.29       46.96      5.07 o 
   5  11   1       43.96       46.92      5.57 o 
   6  11   1       37.23       43.61      5.66 o 
   7  11   1       54.81       54.73      5.94 o 
   8  11   1       70.33       65.88      6.39 o 
   9  11   1       69.97       91.10      7.01 o 
  10  11   1       16.77       18.12      6.39 o 
  11  11   1       18.91       27.91      6.80 o 
  12  11   1        2.06      -10.31      6.87 o 
   0  12   1      454.98      464.86     17.21 o 
   1  12   1        5.47        6.37      4.46 o 
   2  12   1      368.55      347.32      9.67 o 
   3  12   1       22.12       18.39      4.49 o 
   4  12   1      219.31      222.88      8.86 o 
   5  12   1       22.88       14.99      5.28 o 
   6  12   1       36.63       42.08      5.90 o 
   7  12   1       53.78       59.90      6.36 o 
   8  12   1       56.44       64.54      6.59 o 
   9  12   1        6.38        8.23      5.74 o 
  10  12   1       27.88       35.23      7.00 o 
  11  12   1        1.52       -7.86      6.84 o 
  12  12   1        9.04        6.54      7.66 o 
   0  13   1        0.17       -0.35      6.12 o 
   1  13   1      239.06      240.34      8.65 o 
   2  13   1       31.09       37.33      4.98 o 
   3  13   1       13.89        0.38      4.69 o 
   4  13   1        3.53       -6.15      4.90 o 
   5  13   1       20.37       13.89      5.44 o 
   6  13   1        0.74       -0.75      5.26 o 
   7  13   1        2.98       -7.11      5.28 o 
   8  13   1        6.37       12.85      5.80 o 
   9  13   1        1.49        2.76      6.64 o 
  10  13   1       13.95       17.10      7.07 o 
  11  13   1       11.40       16.77      8.89 o 
   0  14   1       18.51       12.73      8.23 o 
   1  14   1       12.08       16.12      5.00 o 
   2  14   1      118.07      127.20      7.04 o 
   3  14   1       15.95       15.81      5.52 o 
   4  14   1       24.37       33.75      5.95 o 
   5  14   1       10.68       16.07      5.77 o 
   6  14   1        1.11       -6.47      5.36 o 
   7  14   1        1.20        3.64      5.76 o 
   8  14   1        4.80        5.72      6.05 o 
   9  14   1        1.24       10.61      7.07 o 
  10  14   1       14.11       28.15      7.94 o 
   0  15   1       10.16       11.14      8.46 o 
   1  15   1        2.94       -2.30      4.63 o 
   2  15   1        0.52        1.66      5.93 o 
   3  15   1       28.63       25.20      5.89 o 
   4  15   1       17.59       24.78      5.96 o 
   5  15   1        0.88       -4.02      5.49 o 
   6  15   1        0.49       -3.27      6.36 o 
   7  15   1        1.98        8.59      6.59 o 
   8  15   1        4.51        3.47      6.56 o 
   0  16   1       21.25       -3.36      6.96 o 
   1  16   1        2.48        1.36      6.43 o 
   2  16   1        4.87        5.75      5.89 o 
   3  16   1        4.40        5.36      6.13 o 
   4  16   1        6.22       16.26      6.25 o 
   5  16   1        0.95       -6.14      5.94 o 
   6  16   1        1.32        0.15      6.35 o 
   7  16   1        1.97       -4.53      6.44 o 
   0  17   1        2.50        3.99      8.37 o 
   1  17   1       12.23       19.66      6.58 o 
   2  17   1        6.82        3.83      5.92 o 
   3  17   1        7.90        8.59      6.51 o 
   4  17   1        1.92        5.99      6.62 o 
   0   0   2    11053.76    10364.48    929.45 o 
   1   0   2     1618.09     1776.67     42.73 o 
   2   0   2       61.18       96.70      3.85 o 
   3   0   2     4409.66     4378.61    140.93 o 
   4   0   2     1804.89     1614.70     56.60 o 
   5   0   2        9.27       12.29      3.14 o 
   6   0   2     4725.80     4910.14    108.38 o 
   7   0   2      466.36      488.18     13.33 o 
   8   0   2      438.78      452.73     12.99 o 
   9   0   2      171.11      182.36      8.02 o 
  10   0   2      562.37      534.13     15.66 o 
  11   0   2       30.18       32.97      8.42 o 
  12   0   2      147.18      133.63     13.78 o 
  13   0   2       10.61       -7.08     10.42 o 
  14   0   2        9.52       -7.48     10.90 o 
  15   0   2        0.18       11.58     15.85 o 
  16   0   2       59.38       72.36     19.07 o 
   0   1   2     7776.47     7060.39    191.33 o 
   1   1   2      394.70      394.27     10.65 o 
   2   1   2     9487.92     9446.35    187.80 o 
   3   1   2     9978.02    10240.19    163.62 o 
   4   1   2      350.82      336.65      9.23 o 
   5   1   2      584.07      586.73     15.43 o 
   6   1   2      527.80      501.99     10.46 o 
   7   1   2      257.18      286.39      6.92 o 
   8   1   2      554.18      520.57     10.17 o 
   9   1   2       74.90       66.81      3.78 o 
  10   1   2       88.98       95.98      5.00 o 
  11   1   2       25.10       13.85      4.91 o 
  12   1   2      144.54      149.87      9.06 o 
  13   1   2      109.06      112.87      9.80 o 
  14   1   2        0.98      -12.61     10.06 o 
  15   1   2       24.16       39.56     12.41 o 
  16   1   2        3.13       -5.13     12.27 o 
   0   2   2     5685.75     5583.30    172.44 o 
   1   2   2     8475.62     8662.65    158.94 o 
   2   2   2     2881.53     2859.60     71.81 o 
   3   2   2     1351.72     1426.80     27.32 o 
   4   2   2      165.68      145.57      4.23 o 
   5   2   2      894.47      968.05     17.06 o 
   6   2   2       62.53       50.86      2.81 o 
   7   2   2      127.31      129.05      4.23 o 
   8   2   2      113.06      100.87      4.38 o 
   9   2   2       73.14       79.39      4.33 o 
  10   2   2       65.15       65.72      5.66 o 
  11   2   2      266.27      284.84      9.06 o 
  12   2   2       45.13       26.83      5.99 o 
  13   2   2       25.50       19.62      8.09 o 
  14   2   2       31.94       32.11     12.48 o 
  15   2   2        4.85        4.24     11.27 o 
  16   2   2       10.35      -12.62     16.59 o 
   0   3   2     2376.75     2419.65     55.72 o 
   1   3   2     3527.06     3342.22     73.79 o 
   2   3   2     1684.96     1530.00     27.88 o 
   3   3   2     1192.14     1177.41     28.43 o 
   4   3   2      697.43      656.79     12.77 o 
   5   3   2     4311.98     4335.66     82.47 o 
   6   3   2      458.77      472.05      9.76 o 
   7   3   2      504.81      540.20     12.30 o 
   8   3   2       48.17       55.77      3.79 o 
   9   3   2      279.07      314.77      9.15 o 
  10   3   2      126.81      104.24      6.19 o 
  11   3   2       89.54       80.19      5.80 o 
  12   3   2       13.07       14.65      4.66 o 
  13   3   2       16.55       17.97      8.15 o 
  14   3   2        1.13      -12.12      8.45 o 
  15   3   2       41.25       63.32     11.28 o 
  16   3   2        2.26      -20.92     13.95 o 
   0   4   2      239.47      237.89      9.53 o 
   1   4   2     1441.51     1227.25     19.93 o 
   2   4   2      448.44      399.11      8.26 o 
   3   4   2     1267.60     1346.11     21.84 o 
   4   4   2      582.90      635.62     11.97 o 
   5   4   2      260.31      245.77      6.43 o 
   6   4   2      249.75      269.14      6.91 o 
   7   4   2      467.58      471.83     10.17 o 
   8   4   2       89.93      103.12      4.61 o 
   9   4   2     1328.17     1333.35     25.69 o 
  10   4   2       15.73       18.00      5.06 o 
  11   4   2      112.29      106.89      7.22 o 
  12   4   2        2.80       -8.94      5.96 o 
  13   4   2       58.40       50.76      7.65 o 
  14   4   2        3.01        5.56      9.12 o 
  15   4   2        5.14       -6.32      9.87 o 
   0   5   2      338.20      316.78     10.21 o 
   1   5   2     1131.18     1122.92     18.60 o 
   2   5   2      404.27      429.67      8.29 o 
   3   5   2      312.36      315.76      6.74 o 
   4   5   2      116.66      139.49      4.35 o 
   5   5   2     2091.59     2261.87     39.87 o 
   6   5   2      561.19      597.08     12.06 o 
   7   5   2       42.80       39.63      3.50 o 
   8   5   2      206.23      213.52      7.41 o 
   9   5   2       26.84       29.35      4.83 o 
  10   5   2      587.83      641.22     16.11 o 
  11   5   2        8.85        0.20      5.24 o 
  12   5   2       69.35       61.28      6.91 o 
  13   5   2        4.23       -5.36      5.97 o 
  14   5   2       37.50       30.38     10.81 o 
  15   5   2       23.84       23.48     11.28 o 
   0   6   2      122.38      106.38      6.18 o 
   1   6   2     1458.82     1537.33     25.19 o 
   2   6   2       79.69       63.08      3.24 o 
   3   6   2      553.06      550.07     10.46 o 
   4   6   2     1351.59     1448.18     24.04 o 
   5   6   2      111.50      127.33      5.08 o 
   6   6   2       91.89       92.74      4.48 o 
   7   6   2      222.63      229.43      7.68 o 
   8   6   2       26.19       27.14      4.52 o 
   9   6   2      167.26      158.68      7.21 o 
  10   6   2      126.66      126.41      6.82 o 
  11   6   2       39.81       27.64      5.67 o 
  12   6   2        4.80        0.25      5.90 o 
  13   6   2       25.85       19.13      7.98 o 
  14   6   2       29.39       30.61      8.93 o 
  15   6   2       10.01        9.06     11.66 o 
   0   7   2      137.86      145.69      7.25 o 
   1   7   2      567.98      571.86     10.91 o 
   2   7   2      421.46      422.24      8.78 o 
   3   7   2      808.10      774.26     14.02 o 
   4   7   2      698.46      728.56     13.43 o 
   5   7   2      202.53      210.12      6.51 o 
   6   7   2        8.28        6.52      2.85 o 
   7   7   2       99.83       94.11      5.57 o 
   8   7   2      395.86      450.20     11.89 o 
   9   7   2      183.26      186.05      7.81 o 
  10   7   2       80.26       69.47      5.93 o 
  11   7   2      101.75       98.26      7.12 o 
  12   7   2        2.38        4.19      5.81 o 
  13   7   2       13.82        4.26      6.53 o 
  14   7   2        5.16        7.88      9.25 o 
   0   8   2      182.23      190.06      8.89 o 
   1   8   2        7.17        5.62      2.89 o 
   2   8   2      193.56      161.90      5.29 o 
   3   8   2      190.65      186.84      5.74 o 
   4   8   2       10.80        5.56      3.00 o 
   5   8   2       17.35        8.36      3.10 o 
   6   8   2        2.96        4.23      4.08 o 
   7   8   2       58.86       52.18      5.54 o 
   8   8   2      117.50      124.65      6.86 o 
   9   8   2      113.56      127.39      7.99 o 
  10   8   2        9.64        3.46      5.30 o 
  11   8   2       28.28       31.80      6.15 o 
  12   8   2       22.60       21.74      6.45 o 
  13   8   2        7.24      -10.08      6.72 o 
  14   8   2        0.33       -5.00      8.56 o 
   0   9   2       10.36       11.36      4.52 o 
   1   9   2       89.24       79.27      4.44 o 
   2   9   2       64.16       71.26      4.15 o 
   3   9   2       94.27       97.87      4.65 o 
   4   9   2       67.45       64.85      4.19 o 
   5   9   2       60.95       66.97      4.83 o 
   6   9   2      164.68      149.62      7.03 o 
   7   9   2      102.17      103.56      6.47 o 
   8   9   2       94.72       82.06      6.68 o 
   9   9   2       19.62       20.96      5.39 o 
  10   9   2       64.16       54.08      6.57 o 
  11   9   2       13.55       13.93      6.09 o 
  12   9   2       10.24        6.30      6.20 o 
  13   9   2       18.38       14.29      8.79 o 
  14   9   2        0.22      -13.97      9.31 o 
   0  10   2       20.42       22.44      5.20 o 
   1  10   2      245.21      249.60      7.94 o 
   2  10   2        9.44       11.59      3.55 o 
   3  10   2      898.22      908.19     16.95 o 
   4  10   2       58.02       73.44      4.78 o 
   5  10   2      515.70      543.34     13.48 o 
   6  10   2       49.43       55.59      5.72 o 
   7  10   2       90.15       91.56      6.44 o 
   8  10   2      140.47      133.65      7.35 o 
   9  10   2        6.58        4.77      5.56 o 
  10  10   2       12.36       10.52      5.91 o 
  11  10   2        7.66        4.94      6.27 o 
  12  10   2        1.35       -1.21      6.15 o 
  13  10   2       15.34       10.21      8.43 o 
   0  11   2      277.47      256.67     11.05 o 
   1  11   2      186.14      183.59      6.99 o 
   2  11   2      128.42      132.46      5.97 o 
   3  11   2      475.47      488.83     11.30 o 
   4  11   2      163.70      156.75      6.91 o 
   5  11   2       83.02       84.53      6.18 o 
   6  11   2      133.41      146.17      7.44 o 
   7  11   2        2.15        5.75      5.09 o 
   8  11   2      121.62      121.04      8.47 o 
   9  11   2       13.92       14.33      5.37 o 
  10  11   2        4.47       -0.74      6.01 o 
  11  11   2        9.01        1.40      6.30 o 
  12  11   2       39.98       49.72      8.75 o 
   0  12   2      159.92      167.14     10.57 o 
   1  12   2        7.30        3.39      4.21 o 
   2  12   2      115.91      128.26      6.22 o 
   3  12   2      170.66      154.75      6.62 o 
   4  12   2       15.92        9.25      5.03 o 
   5  12   2        4.63        5.16      5.39 o 
   6  12   2       50.48       38.84      5.85 o 
   7  12   2       93.71      109.27      7.21 o 
   8  12   2       18.05       14.68      5.67 o 
   9  12   2        7.56        9.43      6.15 o 
  10  12   2        1.65        5.13      6.37 o 
  11  12   2       19.61       17.45      7.34 o 
   0  13   2        0.53       -8.37      6.52 o 
   1  13   2       41.42       36.23      4.97 o 
   2  13   2       43.94       43.40      5.32 o 
   3  13   2       18.59       14.43      4.96 o 
   4  13   2       10.48        1.91      5.02 o 
   5  13   2        9.61       11.37      5.40 o 
   6  13   2       23.86       29.37      5.80 o 
   7  13   2       28.23       19.41      5.86 o 
   8  13   2       32.02       26.43      6.08 o 
   9  13   2        1.11        0.93      6.18 o 
  10  13   2        0.71       -0.48      6.53 o 
  11  13   2       10.37        8.21      7.65 o 
   0  14   2       91.04       87.37      9.20 o 
   1  14   2       86.77       91.39      6.34 o 
   2  14   2       31.36       39.68      5.75 o 
   3  14   2       60.65       62.42      6.41 o 
   4  14   2       16.33       19.98      5.65 o 
   5  14   2      100.22       92.28      7.12 o 
   6  14   2        2.68        9.09      5.68 o 
   7  14   2       32.43       31.69      6.29 o 
   8  14   2        6.49       18.85      6.36 o 
   9  14   2       19.61       14.48      7.00 o 
  10  14   2       25.63       31.96     11.62 o 
   0  15   2       48.29       55.52      8.97 o 
   1  15   2        1.55       -2.26      4.86 o 
   2  15   2        7.72        6.05      5.35 o 
   3  15   2       16.69       14.26      8.06 o 
   4  15   2        2.71        9.26      5.67 o 
   5  15   2        5.46        3.73      5.77 o 
   6  15   2        1.65       -0.39      5.88 o 
   7  15   2        0.60        5.67      6.25 o 
   8  15   2        1.63       -7.48      6.80 o 
   0  16   2        5.34        7.10      9.88 o 
   1  16   2        3.42        5.19      5.34 o 
   2  16   2        3.05        8.00      6.01 o 
   3  16   2       10.08        0.46      5.66 o 
   4  16   2        3.22        9.85      6.30 o 
   5  16   2        8.26       12.74      6.21 o 
   6  16   2        2.62       -1.22      6.39 o 
   7  16   2        4.82        5.45      6.58 o 
   0  17   2        0.06       13.06      9.93 o 
   1  17   2        2.26        7.71      6.10 o 
   2  17   2       13.42       -0.93      6.31 o 
   3  17   2        3.01        8.27      6.48 o 
   4  17   2        7.46        8.74      6.90 o 
   1   0   3    17069.33    16429.70    440.49 o 
   2   0   3      667.74      754.88     22.64 o 
   3   0   3       13.25        8.86      2.16 o 
   4   0   3       69.24       64.53      3.53 o 
   5   0   3     1155.31     1300.87     56.57 o 
   6   0   3       42.65       49.97      4.48 o 
   7   0   3      585.60      635.72     16.41 o 
   8   0   3     1362.41     1263.05     30.19 o 
   9   0   3      326.94      343.55     11.30 o 
  10   0   3      609.85      667.28     18.41 o 
  11   0   3      269.41      245.49     20.86 o 
  12   0   3      187.14      171.78     14.98 o 
  13   0   3        0.02      -10.05     10.34 o 
  14   0   3       65.92       70.91     13.31 o 
  15   0   3       16.60        2.71     20.76 o 
  16   0   3        6.59       18.93     29.66 o 
   0   1   3     1258.82     1262.06     54.69 o 
   1   1   3     1224.59     1228.80     31.95 o 
   2   1   3     7139.26     7319.67    123.32 o 
   3   1   3     4038.47     3842.48     62.38 o 
   4   1   3     2437.12     2412.00     45.46 o 
   5   1   3     1515.26     1449.06     26.57 o 
   6   1   3      539.28      656.50     19.47 o 
   7   1   3      372.83      393.49      8.53 o 
   8   1   3      452.79      451.94      9.69 o 
   9   1   3      497.24      476.42     11.80 o 
  10   1   3      178.33      156.26      6.01 o 
  11   1   3      106.64       90.74      6.73 o 
  12   1   3        1.90       -6.99      6.96 o 
  13   1   3        2.71        9.11      7.77 o 
  14   1   3        2.87      -12.24      8.17 o 
  15   1   3        5.86       -6.55      8.85 o 
  16   1   3       19.40        9.37     18.78 o 
   0   2   3     6658.68     5947.19    214.00 o 
   1   2   3     4875.25     5003.73     94.29 o 
   2   2   3     3534.78     3640.88     72.89 o 
   3   2   3      746.15      770.31     13.84 o 
   4   2   3     1175.07     1168.46     21.88 o 
   5   2   3     1686.29     1849.24     31.27 o 
   6   2   3     1509.37     1460.68     26.65 o 
   7   2   3       64.06       74.48      3.36 o 
   8   2   3      180.34      178.55      5.83 o 
   9   2   3       25.48       13.02      3.47 o 
  10   2   3       36.17       39.16      4.71 o 
  11   2   3       14.15        5.84      5.27 o 
  12   2   3       38.74       33.15      6.69 o 
  13   2   3       50.62       62.28      9.01 o 
  14   2   3        8.78       -1.92      8.25 o 
  15   2   3       23.16       20.72     12.84 o 
  16   2   3        5.81      -10.06     14.12 o 
   0   3   3     1746.10     1682.99     42.04 o 
   1   3   3      767.60      795.73     14.65 o 
   2   3   3     7626.56     7977.27    149.51 o 
   3   3   3     1384.30     1348.99     23.47 o 
   4   3   3     1662.73     1572.40     25.35 o 
   5   3   3     1304.23     1346.38     25.42 o 
   6   3   3      950.56      914.52     19.01 o 
   7   3   3      109.98      124.63      5.74 o 
   8   3   3     1331.55     1389.37     27.43 o 
   9   3   3       26.47       27.37      5.28 o 
  10   3   3       95.83       98.47      9.41 o 
  11   3   3        2.46       -3.00      4.53 o 
  12   3   3       12.05        7.00      5.53 o 
  13   3   3       20.77       20.35      8.25 o 
  14   3   3        4.73       -9.34      8.16 o 
  15   3   3       17.24       28.31     11.96 o 
   0   4   3      232.95      238.22     10.90 o 
   1   4   3      359.34      335.08      9.38 o 
   2   4   3      136.50      157.27      4.21 o 
   3   4   3     1286.87     1376.29     23.63 o 
   4   4   3      225.61      246.41      7.86 o 
   5   4   3     3015.83     3263.93     54.11 o 
   6   4   3      153.32      157.64      5.23 o 
   7   4   3       45.36       50.66      3.63 o 
   8   4   3      122.48      126.91      5.21 o 
   9   4   3      134.43      145.69      6.80 o 
  10   4   3      135.28      153.21      7.36 o 
  11   4   3       28.38       28.23      5.70 o 
  12   4   3       13.77       12.27      5.64 o 
  13   4   3       37.62       33.06      7.44 o 
  14   4   3       34.21       62.92     12.35 o 
  15   4   3        8.19       -2.82     11.24 o 
   0   5   3      142.28      127.28      5.53 o 
   1   5   3     2046.85     2020.67     32.40 o 
   2   5   3     1270.58     1222.42     21.12 o 
   3   5   3       77.49       72.22      3.16 o 
   4   5   3       16.64       18.75      2.41 o 
   5   5   3      492.60      517.83     13.26 o 
   6   5   3      150.19      173.94      5.65 o 
   7   5   3      187.17      193.77      6.41 o 
   8   5   3      256.81      298.47      8.88 o 
   9   5   3      109.55      103.08      6.00 o 
  10   5   3      162.16      151.90      8.06 o 
  11   5   3       36.77       35.12      5.67 o 
  12   5   3       18.05       33.46      7.84 o 
  13   5   3       21.38       19.79      6.57 o 
  14   5   3       13.99       18.32      8.20 o 
  15   5   3        7.57        7.24     11.52 o 
   0   6   3     1216.43     1238.89     29.23 o 
   1   6   3      268.50      276.95      7.97 o 
   2   6   3     1819.03     1871.63     30.42 o 
   3   6   3      295.61      280.14      6.88 o 
   4   6   3      432.04      410.53      8.49 o 
   5   6   3      122.06      130.73      4.94 o 
   6   6   3      191.45      185.10      6.06 o 
   7   6   3      112.91      107.14      4.99 o 
   8   6   3       15.22       15.32      4.34 o 
   9   6   3       13.10       20.59      4.91 o 
  10   6   3       68.57       67.73      6.92 o 
  11   6   3        7.97        4.98      5.62 o 
  12   6   3        2.10       -3.28      5.49 o 
  13   6   3       13.95        3.24      6.80 o 
  14   6   3       55.27       70.66     12.28 o 
  15   6   3       11.67       23.37     14.14 o 
   0   7   3       71.45       85.00      5.33 o 
   1   7   3       57.96       64.90      3.46 o 
   2   7   3      268.31      312.47      7.23 o 
   3   7   3      136.35      135.99      4.68 o 
   4   7   3      608.28      569.60     11.59 o 
   5   7   3      492.18      514.96     10.42 o 
   6   7   3      395.15      407.99      9.79 o 
   7   7   3      123.73      101.68      5.71 o 
   8   7   3       89.45       81.76      5.82 o 
   9   7   3       17.76       18.05      5.00 o 
  10   7   3      118.58      116.80      7.39 o 
  11   7   3       30.13       21.53      6.16 o 
  12   7   3       21.17       10.25      6.17 o 
  13   7   3        9.08        0.49      6.93 o 
  14   7   3        3.28      -11.38      7.59 o 
   0   8   3     1578.41     1632.12     38.52 o 
   1   8   3      187.00      196.87      6.12 o 
   2   8   3      402.53      387.78      8.62 o 
   3   8   3      470.42      457.19      9.70 o 
   4   8   3      180.48      197.91      6.00 o 
   5   8   3       56.72       56.00      3.98 o 
   6   8   3      206.11      192.15      7.29 o 
   7   8   3       15.73       15.74      4.69 o 
   8   8   3      134.97      155.80      7.33 o 
   9   8   3      219.97      255.12     11.43 o 
  10   8   3       41.56       54.46      6.34 o 
  11   8   3       49.98       36.55      6.35 o 
  12   8   3        0.23       -3.75      5.81 o 
  13   8   3        0.87       -5.28      7.45 o 
  14   8   3        5.67       -7.85      7.78 o 
   0   9   3      626.46      717.77     19.40 o 
   1   9   3      159.66      151.32      5.74 o 
   2   9   3      623.55      624.26     12.35 o 
   3   9   3      212.15      201.88      6.35 o 
   4   9   3      246.70      238.86      7.01 o 
   5   9   3      794.93      787.36     15.97 o 
   6   9   3      183.70      192.52      8.18 o 
   7   9   3      232.11      245.24      8.81 o 
   8   9   3      367.49      378.26     11.31 o 
   9   9   3        4.58       12.39      5.49 o 
  10   9   3        4.11       -1.93      5.46 o 
  11   9   3       33.66       25.65      6.46 o 
  12   9   3        8.89        0.78      6.49 o 
  13   9   3        0.16      -10.90     10.21 o 
   0  10   3       51.04       43.78      5.73 o 
   1  10   3       34.65       39.02      4.44 o 
   2  10   3       58.08       46.45      4.20 o 
   3  10   3      197.77      200.06      6.71 o 
   4  10   3        6.53       10.30      4.27 o 
   5  10   3      195.48      182.23      7.75 o 
   6  10   3       10.65       12.85      4.92 o 
   7  10   3        0.21        1.87      5.15 o 
   8  10   3       45.28       42.04      5.69 o 
   9  10   3        7.26       13.39      5.77 o 
  10  10   3       35.60       39.22      6.54 o 
  11  10   3       13.94       13.58      6.59 o 
  12  10   3       15.39        7.49      6.89 o 
  13  10   3        6.75       -6.36     12.83 o 
   0  11   3      129.83      143.24      8.68 o 
   1  11   3       57.25       54.15      4.85 o 
   2  11   3       29.85       31.86      4.48 o 
   3  11   3      427.91      430.57     10.52 o 
   4  11   3      144.79      133.38      6.55 o 
   5  11   3       49.61       36.30      5.41 o 
   6  11   3       16.42       18.24      5.17 o 
   7  11   3       76.78       92.87     10.29 o 
   8  11   3       16.21       18.86      5.92 o 
   9  11   3       20.55       19.11      6.58 o 
  10  11   3        0.75       -3.67      5.76 o 
  11  11   3       41.17       44.19      7.66 o 
  12  11   3        5.57       19.63      7.51 o 
   0  12   3      606.69      563.97     17.85 o 
   1  12   3       34.88       35.77      4.73 o 
   2  12   3      123.48      105.20      6.11 o 
   3  12   3        5.49       -2.43      4.15 o 
   4  12   3      122.94      120.06      6.96 o 
   5  12   3       61.64       57.79      6.00 o 
   6  12   3      146.63      142.20      7.77 o 
   7  12   3       53.44       53.39      6.31 o 
   8  12   3       37.91       39.45      6.04 o 
   9  12   3        6.62       17.64      6.31 o 
  10  12   3       28.23       42.21      7.73 o 
  11  12   3        4.41       -7.11      9.27 o 
   0  13   3       49.47       32.91      7.33 o 
   1  13   3       70.36       67.82      5.44 o 
   2  13   3      137.60      133.60      6.50 o 
   3  13   3       55.46       51.77      5.58 o 
   4  13   3       35.50       38.48      5.83 o 
   5  13   3        2.64        0.85      5.13 o 
   6  13   3        4.21        4.41      5.43 o 
   7  13   3       14.35       15.04      5.93 o 
   8  13   3       11.02       20.43      6.55 o 
   9  13   3        4.76       -1.24      6.61 o 
  10  13   3       10.07       12.03      7.31 o 
   0  14   3       25.16       17.09     12.16 o 
   1  14   3       63.67       63.55      5.70 o 
   2  14   3       33.18       32.39      5.37 o 
   3  14   3        8.63        4.26      5.53 o 
   4  14   3       14.88       22.16      5.69 o 
   5  14   3       41.13       35.02      6.04 o 
   6  14   3       10.17        8.95      5.69 o 
   7  14   3        8.63       17.21      6.04 o 
   8  14   3        0.84        6.79      6.56 o 
   9  14   3        1.76       -6.80      7.57 o 
   0  15   3        3.25       -4.78      6.59 o 
   1  15   3        5.84       11.71      5.15 o 
   2  15   3       28.17       29.38      5.83 o 
   3  15   3       72.01       88.76      6.93 o 
   4  15   3       21.53        8.42      6.04 o 
   5  15   3       19.18       18.15      6.08 o 
   6  15   3       10.82       21.67      6.29 o 
   7  15   3        2.18       -2.55      6.56 o 
   8  15   3        6.45        5.73      7.67 o 
   0  16   3       41.79       46.68      8.39 o 
   1  16   3       28.97       39.37      6.27 o 
   2  16   3        2.53        4.15      5.66 o 
   3  16   3        1.20        2.80      5.70 o 
   4  16   3        1.28        6.98      6.38 o 
   5  16   3       12.30       14.42      6.69 o 
   6  16   3        9.96        8.76      6.51 o 
   0  17   3        0.17       -3.28      8.21 o 
   1  17   3        5.72        5.63      5.99 o 
   2  17   3        2.05        1.49      6.31 o 
   3  17   3        2.28        6.38      6.09 o 
   4  17   3        0.89       -2.18      7.01 o 
   0   0   4     3275.66     2828.50     88.33 o 
   1   0   4     7050.39     6781.57    204.16 o 
   2   0   4     7381.78     7552.89    171.78 o 
   3   0   4       68.32       81.68      4.90 o 
   4   0   4      643.87      583.75     22.52 o 
   5   0   4        0.62       -0.82      2.62 o 
   6   0   4      142.92      156.95      6.37 o 
   7   0   4       73.43       78.87      5.44 o 
   8   0   4       45.23       50.15      4.64 o 
   9   0   4       49.02       46.87      5.11 o 
  10   0   4      143.24      138.54     10.12 o 
  11   0   4      323.04      363.98     16.48 o 
  12   0   4        9.18        0.97     10.37 o 
  13   0   4        0.16      -13.60     10.30 o 
  14   0   4        9.35       21.20     12.17 o 
  15   0   4        0.10      -12.82     11.93 o 
  16   0   4        0.00       -9.00     20.59 o 
   0   1   4    13893.45    12831.74    357.62 o 
   1   1   4     4175.08     4097.55     79.71 o 
   2   1   4      797.32      789.32     16.58 o 
   3   1   4     4252.51     4279.35     69.40 o 
   4   1   4     1305.55     1311.70     22.23 o 
   5   1   4     1839.85     1785.94     30.05 o 
   6   1   4     1124.99     1111.68     19.50 o 
   7   1   4      370.49      364.57      8.18 o 
   8   1   4      192.17      207.69      6.11 o 
   9   1   4      275.85      283.08      7.61 o 
  10   1   4       22.90       31.62      4.06 o 
  11   1   4      180.31      162.53      8.95 o 
  12   1   4       66.33       65.31      8.48 o 
  13   1   4        7.31        8.92      7.87 o 
  14   1   4        3.70      -11.75      7.83 o 
  15   1   4        0.37       -0.46     10.11 o 
  16   1   4       17.03       22.77     17.30 o 
   0   2   4      804.02      761.60     19.61 o 
   1   2   4     5502.18     5406.75     97.61 o 
   2   2   4     2367.06     2384.51     43.51 o 
   3   2   4     1245.88     1262.10     21.37 o 
   4   2   4       52.30       38.09      2.23 o 
   5   2   4     4511.52     4633.79     89.25 o 
   6   2   4       62.17       58.70      3.02 o 
   7   2   4       64.72       74.43      3.45 o 
   8   2   4      228.64      239.47      6.70 o 
   9   2   4      664.21      709.11     14.20 o 
  10   2   4      214.36      205.10      8.01 o 
  11   2   4       34.35       45.21      6.14 o 
  12   2   4       52.70       33.51      5.45 o 
  13   2   4       53.69       67.63      9.20 o 
  14   2   4       29.50       24.32     10.86 o 
  15   2   4       17.22        9.38     10.24 o 
   0   3   4     1060.50      994.16     23.19 o 
   1   3   4      401.89      431.25      8.26 o 
   2   3   4     2393.94     2374.41     39.18 o 
   3   3   4     1027.63     1118.58     19.58 o 
   4   3   4     1257.50     1424.23     24.26 o 
   5   3   4       12.10       18.93      2.74 o 
   6   3   4       35.47       53.23      3.36 o 
   7   3   4      150.92      151.22      5.44 o 
   8   3   4       71.75       82.38      4.43 o 
   9   3   4      233.38      253.80      8.08 o 
  10   3   4       62.67       71.80      6.98 o 
  11   3   4      413.45      397.26     18.32 o 
  12   3   4       10.51       11.15      6.28 o 
  13   3   4        8.13        1.96      6.92 o 
  14   3   4        1.85       -1.79      9.19 o 
  15   3   4        8.02      -15.15     12.29 o 
   0   4   4     2353.90     2268.68     50.99 o 
   1   4   4      929.41      869.20     17.08 o 
   2   4   4      195.72      192.61      5.32 o 
   3   4   4     1909.96     2106.04     33.64 o 
   4   4   4      383.23      370.73      7.59 o 
   5   4   4      429.38      445.81     10.71 o 
   6   4   4      659.12      692.89     16.30 o 
   7   4   4      178.92      213.59      6.42 o 
   8   4   4      267.91      296.50      7.97 o 
   9   4   4       32.75       39.95      5.76 o 
  10   4   4      110.77      103.50      6.52 o 
  11   4   4       29.81       32.99      5.99 o 
  12   4   4        0.13       -6.04      5.19 o 
  13   4   4       13.58       15.08      7.02 o 
  14   4   4        6.43       -1.81      9.78 o 
  15   4   4        2.52      -11.91      9.90 o 
   0   5   4     1398.40     1374.19     34.94 o 
   1   5   4      175.06      140.36      4.43 o 
   2   5   4      721.24      673.24     12.43 o 
   3   5   4     1745.55     1777.88     28.86 o 
   4   5   4      478.24      484.86      9.40 o 
   5   5   4      523.40      555.26     15.27 o 
   6   5   4      300.09      358.48      9.18 o 
   7   5   4       72.56       85.81      4.54 o 
   8   5   4      173.26      162.31      6.62 o 
   9   5   4      524.14      576.72     14.54 o 
  10   5   4       30.99       41.77      5.92 o 
  11   5   4       31.32       27.41      5.53 o 
  12   5   4       57.15       60.64      6.82 o 
  13   5   4       15.35        7.47      6.56 o 
  14   5   4       26.01       21.13      8.47 o 
  15   5   4        8.54        8.70     11.70 o 
   0   6   4     1203.88     1053.22     25.38 o 
   1   6   4     1164.04     1166.82     20.58 o 
   2   6   4      711.93      645.14     12.33 o 
   3   6   4      108.72      111.31      4.07 o 
   4   6   4      166.83      164.55      4.95 o 
   5   6   4       60.66       64.74      3.39 o 
   6   6   4      375.06      364.22     11.00 o 
   7   6   4        2.65        2.59      3.47 o 
   8   6   4     1051.08     1133.52     29.04 o 
   9   6   4       27.56       34.15      5.47 o 
  10   6   4      276.19      283.22     12.48 o 
  11   6   4       42.65       30.63      6.79 o 
  12   6   4        7.16       -1.18      6.29 o 
  13   6   4       23.17       25.45      8.82 o 
  14   6   4       18.20       11.23      8.56 o 
  15   6   4       10.24        7.51     11.83 o 
   0   7   4       92.97       87.25      5.49 o 
   1   7   4      530.55      523.80     10.29 o 
   2   7   4       62.77       48.80      3.42 o 
   3   7   4       27.17       28.37      2.90 o 
   4   7   4      140.89      151.22      5.02 o 
   5   7   4      170.46      196.53      5.81 o 
   6   7   4      386.84      393.44      9.58 o 
   7   7   4       68.27       88.47      5.55 o 
   8   7   4      327.42      328.12      9.95 o 
   9   7   4       76.46       80.77      6.43 o 
  10   7   4       53.39       69.64      6.40 o 
  11   7   4       33.62       40.74      6.16 o 
  12   7   4        5.12       10.29      7.25 o 
  13   7   4        0.79       -1.34      7.76 o 
  14   7   4       12.64      -10.88      7.25 o 
   0   8   4      530.21      516.45     14.79 o 
   1   8   4      105.87      103.96      4.40 o 
   2   8   4      308.36      307.10      7.86 o 
   3   8   4       45.26       49.03      3.64 o 
   4   8   4       16.31       11.25      2.71 o 
   5   8   4       55.43       58.84      4.41 o 
   6   8   4      170.74      179.94      7.36 o 
   7   8   4       13.88       16.77      4.73 o 
   8   8   4       82.04       83.29      6.01 o 
   9   8   4       53.09       55.19      6.23 o 
  10   8   4       25.47       19.13      5.73 o 
  11   8   4       15.60        5.16      5.96 o 
  12   8   4        7.67        3.81      8.61 o 
  13   8   4       11.83       -8.85      7.90 o 
  14   8   4        4.43        7.03      7.86 o 
   0   9   4       92.10      109.70      6.87 o 
   1   9   4      507.09      476.65     10.23 o 
   2   9   4      149.37      131.89      5.23 o 
   3   9   4       33.01       35.07      3.77 o 
   4   9   4      504.19      511.75     10.98 o 
   5   9   4      780.05      772.83     16.64 o 
   6   9   4      718.05      765.02     16.97 o 
   7   9   4       55.82       59.43      5.62 o 
   8   9   4       45.91       39.00      5.86 o 
   9   9   4       10.83       10.09      5.54 o 
  10   9   4       26.18       17.65      5.97 o 
  11   9   4        2.26       -2.83      6.02 o 
  12   9   4       27.94       29.02      7.73 o 
  13   9   4        3.59        3.38      8.18 o 
   0  10   4      104.88      107.60      7.32 o 
   1  10   4      103.20      111.89      5.24 o 
   2  10   4      208.62      208.06      9.42 o 
   3  10   4      232.88      221.29      7.08 o 
   4  10   4      197.18      200.13      7.34 o 
   5  10   4      420.59      455.37     12.40 o 
   6  10   4       25.33       27.46      4.48 o 
   7  10   4        9.63        9.16      4.94 o 
   8  10   4       40.47       36.21      6.02 o 
   9  10   4       37.23       41.21      6.46 o 
  10  10   4        6.02        3.04      6.21 o 
  11  10   4       15.03       12.57      6.81 o 
  12  10   4        1.50       -9.72      6.48 o 
  13  10   4        5.55       -8.82      7.72 o 
   0  11   4      552.76      533.29     16.71 o 
   1  11   4      149.96      130.81      6.22 o 
   2  11   4       53.32       69.48      5.31 o 
   3  11   4      556.19      567.12     12.50 o 
   4  11   4       67.76       76.49      5.60 o 
   5  11   4      419.02      410.06     11.79 o 
   6  11   4       12.10        8.00      5.03 o 
   7  11   4       60.68       58.76      5.98 o 
   8  11   4      182.39      200.79     13.99 o 
   9  11   4       11.36       16.47      6.41 o 
  10  11   4        6.48       -7.77      7.76 o 
  11  11   4        1.08       -2.34      6.69 o 
  12  11   4       18.73       10.87      7.56 o 
   0  12   4      101.19       95.17      8.04 o 
   1  12   4      221.10      218.61      7.92 o 
   2  12   4      172.08      144.43      6.47 o 
   3  12   4       66.48       62.56      5.87 o 
   4  12   4       55.84       59.10      5.57 o 
   5  12   4       67.84       65.34      6.13 o 
   6  12   4      191.90      211.19     10.17 o 
   7  12   4       14.40        8.00      5.80 o 
   8  12   4       17.26       16.48      6.10 o 
   9  12   4        0.70       -0.90      6.36 o 
  10  12   4        7.23        5.56      7.25 o 
  11  12   4       13.19       10.77      7.44 o 
   0  13   4       83.78       80.53      7.97 o 
   1  13   4      128.96      126.79      6.39 o 
   2  13   4       52.64       55.39      5.27 o 
   3  13   4      130.98      135.61      7.39 o 
   4  13   4       33.74       36.17      5.75 o 
   5  13   4       48.78       45.01      6.02 o 
   6  13   4       10.29        2.08      5.79 o 
   7  13   4       44.85       40.14      7.80 o 
   8  13   4       21.09       22.37      6.90 o 
   9  13   4       11.35        5.84      6.89 o 
  10  13   4        1.19        7.84      7.29 o 
   0  14   4      123.46      108.21      9.94 o 
   1  14   4       15.40       18.79      4.89 o 
   2  14   4       62.66       65.25      5.98 o 
   3  14   4        1.88        5.11      5.20 o 
   4  14   4        2.62       -3.07      5.55 o 
   5  14   4        5.66        4.23      5.43 o 
   6  14   4       26.15       33.46      6.80 o 
   7  14   4       22.81       20.76      7.09 o 
   8  14   4       11.81       -5.82      6.81 o 
   9  14   4        0.98      -10.55      7.03 o 
   0  15   4       30.58       35.27      7.60 o 
   1  15   4        5.65        3.54      5.00 o 
   2  15   4       34.73       32.31      5.60 o 
   3  15   4       12.34        7.16      5.47 o 
   4  15   4        0.21        1.78      5.81 o 
   5  15   4       26.96       23.33      6.50 o 
   6  15   4        7.11       18.17      6.61 o 
   7  15   4        8.50        8.93      7.22 o 
   8  15   4       21.90       26.63      8.70 o 
   0  16   4        3.23       -5.26      7.00 o 
   1  16   4        4.64        6.85      5.67 o 
   2  16   4       21.10       27.65      6.12 o 
   3  16   4        7.27        4.76      5.77 o 
   4  16   4       11.61       25.54      6.29 o 
   5  16   4        1.94        2.78      6.44 o 
   6  16   4        3.71        4.35      7.34 o 
   0  17   4        4.52       14.89      8.80 o 
   1  17   4       20.38       34.30      6.65 o 
   2  17   4       24.97       26.51      7.02 o 
   3  17   4       18.34       28.33      6.60 o 
   1   0   5      388.10      358.11     12.22 o 
   2   0   5     1285.28     1216.33     28.96 o 
   3   0   5     2033.21     2220.92     54.22 o 
   4   0   5     6007.17     5793.48    156.67 o 
   5   0   5        6.36        6.32      3.61 o 
   6   0   5      289.89      315.66      9.72 o 
   7   0   5      175.90      155.29      6.64 o 
   8   0   5       65.33       74.90      5.87 o 
   9   0   5      160.92      166.78     12.58 o 
  10   0   5       39.76       33.09      7.51 o 
  11   0   5       73.13       70.08      8.90 o 
  12   0   5       15.87       26.92     12.37 o 
  13   0   5        5.81       16.48     11.46 o 
  14   0   5       33.50       40.59     15.63 o 
  15   0   5        7.80      -10.54     15.34 o 
   0   1   5     5850.79     5649.91    123.68 o 
   1   1   5     6114.66     6055.41     97.57 o 
   2   1   5     2046.57     2123.46     35.29 o 
   3   1   5      494.98      603.32     11.52 o 
   4   1   5      864.89      859.20     15.20 o 
   5   1   5      393.42      354.46      7.62 o 
   6   1   5      112.10      115.77      4.47 o 
   7   1   5      282.97      303.23      7.74 o 
   8   1   5      236.16      229.52      6.17 o 
   9   1   5      218.86      238.56      7.40 o 
  10   1   5      341.01      312.74     11.32 o 
  11   1   5       37.81       40.84      5.92 o 
  12   1   5       74.01       66.31      7.21 o 
  13   1   5       10.55        2.60      7.84 o 
  14   1   5       14.97        7.27      9.21 o 
  15   1   5       22.91       -3.40     15.26 o 
   0   2   5      720.21      632.22     21.12 o 
   1   2   5     1899.08     1927.30     30.49 o 
   2   2   5      176.08      183.03      5.30 o 
   3   2   5     1036.79     1054.89     21.21 o 
   4   2   5      706.13      768.07     14.47 o 
   5   2   5      277.29      290.63      6.87 o 
   6   2   5      539.04      500.26     10.05 o 
   7   2   5      402.97      405.09      8.48 o 
   8   2   5      250.23      235.65      6.61 o 
   9   2   5      142.24      144.73      7.21 o 
  10   2   5       91.75       97.28      5.99 o 
  11   2   5        3.99       -1.52      5.16 o 
  12   2   5       25.76       13.71      6.09 o 
  13   2   5        5.98        1.56      8.58 o 
  14   2   5       16.06        2.18      9.27 o 
  15   2   5        2.14        2.16     11.21 o 
   0   3   5      433.07      440.26     12.70 o 
   1   3   5      150.11      175.83      4.48 o 
   2   3   5     1765.32     1610.30     28.36 o 
   3   3   5      125.32      117.74      3.57 o 
   4   3   5     1033.87     1044.15     19.99 o 
   5   3   5     1218.98     1178.32     20.59 o 
   6   3   5     1051.23     1104.19     23.14 o 
   7   3   5       55.42       71.76      3.62 o 
   8   3   5      810.94      834.82     16.96 o 
   9   3   5      142.22      127.00      5.93 o 
  10   3   5        8.06        3.38      4.71 o 
  11   3   5       10.50        9.84      5.47 o 
  12   3   5       85.62       93.46      8.27 o 
  13   3   5        7.83       -4.66      6.92 o 
  14   3   5       10.17        1.45     10.90 o 
  15   3   5        2.66       21.06     11.93 o 
   0   4   5      712.89      857.41     20.66 o 
   1   4   5     1717.24     1650.30     27.84 o 
   2   4   5      248.39      275.84      6.51 o 
   3   4   5     1116.52     1108.77     20.25 o 
   4   4   5      503.09      536.44     10.02 o 
   5   4   5      260.94      282.43      6.51 o 
   6   4   5      594.44      584.61     13.41 o 
   7   4   5      100.80      102.55      4.64 o 
   8   4   5       43.81       48.67      4.71 o 
   9   4   5      332.30      362.23     10.88 o 
  10   4   5      142.19      146.09      7.27 o 
  11   4   5       73.69       78.59      6.88 o 
  12   4   5       26.89       19.79      6.08 o 
  13   4   5        0.70      -10.09      6.72 o 
  14   4   5       29.94       21.31     10.18 o 
  15   4   5       19.56       10.16     10.66 o 
   0   5   5     2221.74     2122.41     53.25 o 
   1   5   5     1311.61     1292.51     23.51 o 
   2   5   5      906.70      827.28     14.46 o 
   3   5   5      559.29      602.29     11.17 o 
   4   5   5      183.92      182.20      5.20 o 
   5   5   5      658.04      725.17     15.63 o 
   6   5   5      151.35      156.47      5.47 o 
   7   5   5      503.46      534.58     15.85 o 
   8   5   5      197.38      183.38      6.92 o 
   9   5   5      156.07      155.52      7.93 o 
  10   5   5       96.59       97.73      6.65 o 
  11   5   5       59.20       53.53      7.21 o 
  12   5   5        3.49       -5.39      6.07 o 
  13   5   5       76.47       77.08      9.25 o 
  14   5   5       10.59       16.91      8.50 o 
  15   5   5       16.07       14.10     11.01 o 
   0   6   5      217.35      221.95      9.09 o 
   1   6   5      196.01      197.67      5.43 o 
   2   6   5      629.75      687.78     13.84 o 
   3   6   5       63.66       51.53      3.19 o 
   4   6   5      143.85      135.58      4.63 o 
   5   6   5      376.34      407.56      8.73 o 
   6   6   5      233.93      243.72      7.54 o 
   7   6   5       21.92       18.03      3.77 o 
   8   6   5      193.38      200.06      8.18 o 
   9   6   5      106.27       96.96      6.45 o 
  10   6   5       39.01       39.17      6.06 o 
  11   6   5      122.99      121.68      8.71 o 
  12   6   5       33.10       31.97      7.37 o 
  13   6   5        6.14        0.19      6.74 o 
  14   6   5       42.17       23.82     12.73 o 
   0   7   5     1920.22     2022.84     46.77 o 
   1   7   5      802.09      793.13     15.04 o 
   2   7   5      709.27      693.59     14.10 o 
   3   7   5       94.04      105.52      4.31 o 
   4   7   5      779.71      779.78     14.39 o 
   5   7   5      129.34      145.45      5.08 o 
   6   7   5      222.94      233.95      7.23 o 
   7   7   5      156.82      164.05      8.57 o 
   8   7   5       30.28       32.45      5.28 o 
   9   7   5        2.02       -6.19      4.88 o 
  10   7   5      150.54      141.47      8.38 o 
  11   7   5        3.22       -1.22     10.00 o 
  12   7   5        0.52       -9.59      6.40 o 
  13   7   5       21.27       23.07      7.51 o 
  14   7   5       16.82        8.41     16.78 o 
   0   8   5      481.17      481.19     14.27 o 
   1   8   5      203.12      177.35      5.66 o 
   2   8   5      739.77      714.76     14.80 o 
   3   8   5     1110.76     1128.26     20.72 o 
   4   8   5       41.61       39.60      3.66 o 
   5   8   5       21.39       16.54      3.85 o 
   6   8   5       56.30       53.68      4.63 o 
   7   8   5       85.66       87.45      5.83 o 
   8   8   5       70.75       83.41      7.15 o 
   9   8   5      185.70      177.38      8.55 o 
  10   8   5       38.29       38.92      6.49 o 
  11   8   5       32.66       22.61      6.47 o 
  12   8   5        4.40       -2.02      7.33 o 
  13   8   5       16.23        4.91      8.51 o 
  14   8   5        2.49       -7.57      7.61 o 
   0   9   5       21.51       35.07      5.33 o 
   1   9   5       12.84       16.46      3.41 o 
   2   9   5      851.01      842.61     17.19 o 
   3   9   5       59.88       58.41      4.21 o 
   4   9   5       91.57       95.25      5.13 o 
   5   9   5      245.88      272.16      8.43 o 
   6   9   5      227.10      230.53      8.43 o 
   7   9   5       48.62       51.10      5.42 o 
   8   9   5      198.45      188.15      8.70 o 
   9   9   5       22.79       20.17      6.17 o 
  10   9   5       25.72       33.83      6.80 o 
  11   9   5       16.27       10.57      6.44 o 
  12   9   5       17.21        4.16      7.45 o 
  13   9   5       12.66       13.43      9.16 o 
   0  10   5        5.65       -1.23      5.05 o 
   1  10   5       93.35       80.06      4.84 o 
   2  10   5       76.49       73.30      4.76 o 
   3  10   5       49.17       40.83      4.35 o 
   4  10   5       47.91       45.88      4.98 o 
   5  10   5      597.30      600.11     14.46 o 
   6  10   5       71.53       60.97      5.71 o 
   7  10   5      126.79      123.58      7.54 o 
   8  10   5       47.68       39.08      6.56 o 
   9  10   5       17.26       17.02      6.38 o 
  10  10   5       37.03       31.05      6.91 o 
  11  10   5       66.45       79.02      8.19 o 
  12  10   5        6.09       -0.68      7.51 o 
  13  10   5       25.51       17.37     10.85 o 
   0  11   5      132.34      129.83      8.45 o 
   1  11   5      382.53      371.57      9.62 o 
   2  11   5      322.52      314.51      8.83 o 
   3  11   5      103.23       97.93      5.82 o 
   4  11   5        2.86        4.83      4.41 o 
   5  11   5      162.81      171.64      7.85 o 
   6  11   5       14.12       22.92      5.30 o 
   7  11   5       16.88       12.88      5.74 o 
   8  11   5      135.58      130.96      8.70 o 
   9  11   5       28.60       28.45      6.68 o 
  10  11   5        0.35        4.62      6.50 o 
  11  11   5       42.82       44.98      7.91 o 
  12  11   5        0.86      -11.49      7.66 o 
   0  12   5      100.72       88.69      7.98 o 
   1  12   5      167.39      174.79      7.28 o 
   2  12   5       53.85       62.51      5.12 o 
   3  12   5       60.67       57.95      5.80 o 
   4  12   5        8.35       18.52      4.88 o 
   5  12   5      194.93      187.69      8.45 o 
   6  12   5       26.39       24.94      4.78 o 
   7  12   5       33.35       52.93      7.11 o 
   8  12   5       15.06       19.04      6.72 o 
   9  12   5        9.59        5.28      6.47 o 
  10  12   5       27.04       16.28      7.30 o 
  11  12   5        6.46       10.41      7.52 o 
   0  13   5       31.57       28.89      6.82 o 
   1  13   5       23.29       20.47      4.93 o 
   2  13   5       14.17       20.18      4.74 o 
   3  13   5        3.31        3.24      4.71 o 
   4  13   5       50.36       50.46      6.40 o 
   5  13   5       25.85       31.80      5.81 o 
   6  13   5       11.42       14.20      5.45 o 
   7  13   5        4.97        6.10      6.38 o 
   8  13   5       13.83       24.59      7.08 o 
   9  13   5        0.48       -5.83      6.70 o 
  10  13   5        0.39        5.10      7.42 o 
   0  14   5        0.31       -0.86      7.11 o 
   1  14   5       35.84       42.63      5.30 o 
   2  14   5       10.82       12.12      4.96 o 
   3  14   5        1.80        5.88      5.18 o 
   4  14   5       13.40       17.82      5.92 o 
   5  14   5       25.79       26.00      6.20 o 
   6  14   5        5.05        7.82      6.60 o 
   7  14   5        4.36       17.57      7.07 o 
   8  14   5        5.81        2.59      6.99 o 
   9  14   5        3.13        7.74      7.52 o 
   0  15   5        1.22        1.54      7.52 o 
   1  15   5        2.88       -2.23      5.00 o 
   2  15   5       44.18       51.85      6.06 o 
   3  15   5       36.86       36.05      6.12 o 
   4  15   5        1.13        8.60      6.46 o 
   5  15   5        9.76       15.50      6.41 o 
   6  15   5        1.90       -1.14      6.81 o 
   7  15   5        2.56        5.15      7.17 o 
   8  15   5       28.89       46.50      8.65 o 
   0  16   5       11.29       15.85      7.52 o 
   1  16   5        7.52       17.18      5.98 o 
   2  16   5        3.93        0.44      5.85 o 
   3  16   5        0.54        7.37      5.89 o 
   4  16   5        9.37        8.65      6.47 o 
   5  16   5       13.46       19.70      7.76 o 
   6  16   5       14.14       17.28      7.78 o 
   0  17   5        0.30        9.37      8.71 o 
   1  17   5       37.49       54.92      7.17 o 
   2  17   5        6.15       24.70      6.94 o 
   3  17   5        2.20        9.84      6.41 o 
   0   0   6      948.25      754.20     25.40 o 
   1   0   6      398.75      384.11     10.19 o 
   2   0   6     1945.52     1995.58     44.68 o 
   3   0   6     1212.08     1279.05     32.24 o 
   4   0   6     1902.29     2104.66     51.94 o 
   5   0   6       35.98       43.73      4.67 o 
   6   0   6      360.18      372.89     12.40 o 
   7   0   6        2.85        0.52      3.37 o 
   8   0   6       23.45       14.24      5.18 o 
   9   0   6      148.52      128.10      9.32 o 
  10   0   6        3.43       -2.60      8.43 o 
  11   0   6      346.27      323.10     15.73 o 
  12   0   6       38.82       23.26     10.95 o 
  13   0   6       66.01       86.44     16.79 o 
  14   0   6        0.90      -18.80     12.53 o 
  15   0   6        2.76      -32.65     29.91 o 
   0   1   6        1.25        2.87      2.33 o 
   1   1   6     2133.34     2147.75     37.11 o 
   2   1   6      239.04      231.64      5.71 o 
   3   1   6     2276.25     2302.12     42.24 o 
   4   1   6      377.55      383.47      7.97 o 
   5   1   6      624.76      654.09     12.30 o 
   6   1   6      506.01      507.23     10.81 o 
   7   1   6      429.21      428.77     10.66 o 
   8   1   6      160.53      170.35      5.99 o 
   9   1   6       67.06       68.42      4.73 o 
  10   1   6      168.10      155.85      7.12 o 
  11   1   6       68.97       59.99      6.06 o 
  12   1   6       16.84       15.18      6.50 o 
  13   1   6       15.62        3.41      9.67 o 
  14   1   6        1.26       -6.58     10.25 o 
  15   1   6       16.51       13.10     16.58 o 
   0   2   6     6357.49     6078.66    162.60 o 
   1   2   6     4244.74     4051.12     77.56 o 
   2   2   6     4933.10     4941.50     99.91 o 
   3   2   6     2004.58     2026.74     35.39 o 
   4   2   6      359.24      364.13      8.23 o 
   5   2   6      345.19      335.97      7.63 o 
   6   2   6      221.18      254.85      6.68 o 
   7   2   6      200.86      203.46      6.38 o 
   8   2   6      107.90      107.40      4.96 o 
   9   2   6      188.39      186.92      7.45 o 
  10   2   6       73.13       74.98      6.32 o 
  11   2   6       22.38       12.09      6.59 o 
  12   2   6       10.61       -5.47      6.49 o 
  13   2   6        4.12       -6.54      8.56 o 
  14   2   6       11.57      -11.86     10.45 o 
  15   2   6       11.74        7.63     15.94 o 
   0   3   6     1223.72     1255.75     31.89 o 
   1   3   6      826.21      827.94     14.10 o 
   2   3   6     4971.00     5040.88     99.94 o 
   3   3   6      723.19      786.99     16.33 o 
   4   3   6      621.75      654.92     12.33 o 
   5   3   6      747.67      779.05     15.10 o 
   6   3   6      142.79      148.19      5.25 o 
   7   3   6      504.29      506.41     10.70 o 
   8   3   6      151.56      161.26      6.30 o 
   9   3   6        9.00       15.47      4.59 o 
  10   3   6       84.35       89.63      7.08 o 
  11   3   6       29.27       27.86      6.02 o 
  12   3   6        8.69       -5.60      6.68 o 
  13   3   6        1.19      -13.66      9.11 o 
  14   3   6       12.61       11.94     10.95 o 
  15   3   6        2.20      -13.78     11.36 o 
   0   4   6     1312.76     1464.74     33.84 o 
   1   4   6      969.41     1023.86     17.29 o 
   2   4   6      481.38      547.30     10.67 o 
   3   4   6       37.80       44.92      2.71 o 
   4   4   6       93.03      113.10      3.84 o 
   5   4   6      741.06      727.67     13.70 o 
   6   4   6       56.97       57.36      3.23 o 
   7   4   6       97.62       97.15      5.37 o 
   8   4   6       69.75       83.27      5.08 o 
   9   4   6      142.57      133.32      6.46 o 
  10   4   6      111.77      103.42      7.70 o 
  11   4   6       66.36       62.25      7.06 o 
  12   4   6        0.72       -4.85      6.47 o 
  13   4   6        2.61       -0.64      7.35 o 
  14   4   6        1.23      -14.29      9.53 o 
  15   4   6        4.49       -4.23     11.66 o 
   0   5   6      481.57      522.71     14.16 o 
   1   5   6     1061.47     1148.44     21.22 o 
   2   5   6     1184.29     1182.62     19.91 o 
   3   5   6      939.79      946.76     17.14 o 
   4   5   6      309.79      291.15      6.86 o 
   5   5   6      198.26      218.08      5.93 o 
   6   5   6       24.14       24.39      2.95 o 
   7   5   6      265.34      289.82      8.52 o 
   8   5   6       14.01       11.46      4.15 o 
   9   5   6      168.49      180.49      8.31 o 
  10   5   6       70.49       78.07      7.29 o 
  11   5   6       96.02       99.68      8.16 o 
  12   5   6       15.32       10.87      6.45 o 
  13   5   6        7.90       -3.22      8.69 o 
  14   5   6        6.41       -7.75     11.16 o 
  15   5   6        7.08       -1.06     11.61 o 
   0   6   6      263.30      287.30     10.77 o 
   1   6   6      293.72      282.58      7.42 o 
   2   6   6     1178.79     1218.80     21.70 o 
   3   6   6       48.59       48.76      3.49 o 
   4   6   6      275.17      296.09      7.54 o 
   5   6   6      796.99      843.21     16.15 o 
   6   6   6       48.85       56.26      4.12 o 
   7   6   6      112.78      120.89      7.14 o 
   8   6   6       33.81       22.06      5.00 o 
   9   6   6       70.60       77.82      6.62 o 
  10   6   6        4.56        3.88      6.29 o 
  11   6   6       11.87       13.19      6.37 o 
  12   6   6       18.74        8.33      6.62 o 
  13   6   6       19.94       22.33      8.21 o 
  14   6   6       18.20       -2.85     15.34 o 
   0   7   6      167.10      154.88      7.74 o 
   1   7   6      287.26      285.90      7.07 o 
   2   7   6      169.21      167.63      5.61 o 
   3   7   6       58.79       55.86      3.63 o 
   4   7   6      182.08      177.15      5.59 o 
   5   7   6      118.44      126.22      4.89 o 
   6   7   6      139.44      146.51      5.89 o 
   7   7   6       83.27       85.53      5.58 o 
   8   7   6      352.59      385.91     19.74 o 
   9   7   6       59.87       53.08      6.45 o 
  10   7   6       12.75       11.10      5.81 o 
  11   7   6       19.47       16.45      7.34 o 
  12   7   6        6.49        0.12      6.42 o 
  13   7   6       30.72       31.47      7.81 o 
  14   7   6        9.95        6.20     10.47 o 
   0   8   6       55.06       35.72      4.81 o 
   1   8   6       23.67       23.23      3.26 o 
   2   8   6       21.32       21.87      3.41 o 
   3   8   6       30.55       32.55      3.81 o 
   4   8   6      390.34      405.23      9.26 o 
   5   8   6      158.50      155.29      6.16 o 
   6   8   6      442.59      446.48     10.86 o 
   7   8   6       71.00       76.22      6.17 o 
   8   8   6      780.94      860.51     27.48 o 
   9   8   6       61.90       79.93      7.22 o 
  10   8   6      154.88      152.20      8.97 o 
  11   8   6       44.29       38.73     13.35 o 
  12   8   6        3.26       -7.04      7.23 o 
  13   8   6       14.66       16.73      7.70 o 
   0   9   6     1146.17     1091.08     27.71 o 
   1   9   6       54.39       56.91      4.46 o 
   2   9   6      283.36      291.06      8.17 o 
   3   9   6       38.20       27.53      3.77 o 
   4   9   6       72.68       69.54      4.59 o 
   5   9   6      438.78      460.58     11.28 o 
   6   9   6      186.10      210.84      7.56 o 
   7   9   6      271.35      350.55     15.77 o 
   8   9   6        7.74       14.25      5.76 o 
   9   9   6       39.55       38.64      6.64 o 
  10   9   6       10.53       17.85      8.17 o 
  11   9   6       24.70       20.78      7.24 o 
  12   9   6       28.23       33.82      8.71 o 
  13   9   6        1.72        1.99      8.26 o 
   0  10   6        3.12       12.25      5.55 o 
   1  10   6      686.04      669.41     13.59 o 
   2  10   6      247.79      246.46      8.30 o 
   3  10   6      238.47      239.54      7.90 o 
   4  10   6       65.26       77.66      5.76 o 
   5  10   6      145.59      159.07      6.87 o 
   6  10   6      124.97      123.86      6.87 o 
   7  10   6       11.99        7.94      6.08 o 
   8  10   6       65.10       64.04      7.11 o 
   9  10   6       18.74       18.49      6.39 o 
  10  10   6        3.52       -4.77      6.09 o 
  11  10   6        4.86        0.94      8.87 o 
  12  10   6       11.81       11.16      7.83 o 
   0  11   6       25.17       12.00      5.94 o 
   1  11   6       36.49       34.84      4.57 o 
   2  11   6       69.53       77.50      5.16 o 
   3  11   6       63.02       50.05      5.05 o 
   4  11   6      137.50      136.09      6.98 o 
   5  11   6       93.52      105.17      6.54 o 
   6  11   6       12.94       11.73      5.90 o 
   7  11   6       42.07       40.47      6.65 o 
   8  11   6        7.77       17.17      6.23 o 
   9  11   6        6.62        3.69      6.31 o 
  10  11   6        3.03       -1.70      6.52 o 
  11  11   6        1.43        2.98      8.40 o 
  12  11   6        7.87       -2.61      8.02 o 
   0  12   6       27.27       28.74      6.44 o 
   1  12   6       98.77      100.43      6.01 o 
   2  12   6       21.29       14.91      4.34 o 
   3  12   6       18.99       17.42      4.71 o 
   4  12   6      274.97      264.37      9.55 o 
   5  12   6       18.28       20.25      4.97 o 
   6  12   6        4.78       -2.49      5.65 o 
   7  12   6       79.39       70.18      7.51 o 
   8  12   6       22.48       18.77      6.81 o 
   9  12   6        0.60        3.50      6.52 o 
  10  12   6        7.64        1.15      7.02 o 
  11  12   6       25.69       19.99      8.40 o 
   0  13   6       98.03      109.72     11.03 o 
   1  13   6       46.59       44.81      5.34 o 
   2  13   6       32.91       31.09      5.19 o 
   3  13   6      331.14      355.28     10.68 o 
   4  13   6       20.41       25.20      5.37 o 
   5  13   6        8.60       14.26      5.72 o 
   6  13   6       50.07       46.88      7.22 o 
   7  13   6       44.42       43.02      7.31 o 
   8  13   6       33.54       34.79      7.46 o 
   9  13   6        0.60       -5.49      6.85 o 
  10  13   6        3.47        3.27      7.36 o 
   0  14   6       78.98       70.05      8.15 o 
   1  14   6       18.19       17.40      4.92 o 
   2  14   6       25.92       24.07      5.18 o 
   3  14   6       33.46       52.52      5.77 o 
   4  14   6        8.29       14.70      5.78 o 
   5  14   6        9.35       15.69      6.05 o 
   6  14   6        2.52       -4.58      6.23 o 
   7  14   6       37.91       32.72      7.53 o 
   8  14   6        5.42       -0.50      7.00 o 
   9  14   6        0.42       -6.44      7.20 o 
   0  15   6        7.32       -2.60      7.49 o 
   1  15   6        8.62        3.58      6.52 o 
   2  15   6       18.31       14.60      5.28 o 
   3  15   6        7.39        7.60      5.48 o 
   4  15   6        0.13       -1.15      5.89 o 
   5  15   6       10.39        3.54      6.82 o 
   6  15   6       25.16       18.73      7.41 o 
   7  15   6        5.21        7.72      7.36 o 
   0  16   6       28.85       27.95      8.84 o 
   1  16   6        5.07        5.49      5.86 o 
   2  16   6        6.15        5.47      5.86 o 
   3  16   6        8.60        9.34      6.42 o 
   4  16   6        1.31        1.38      6.30 o 
   5  16   6        3.16        1.74      7.16 o 
   0  17   6       18.63       37.81      9.76 o 
   1  17   6       10.06       19.99      6.83 o 
   2  17   6       33.78       34.37      7.45 o 
   1   0   7      406.10      389.70     10.55 o 
   2   0   7     1694.98     1473.60     36.74 o 
   3   0   7        5.71        7.10      2.53 o 
   4   0   7       73.82       85.14      5.27 o 
   5   0   7        0.41        3.04      3.07 o 
   6   0   7      711.88      688.19     19.62 o 
   7   0   7       76.97       72.57      6.11 o 
   8   0   7       25.41       25.36      5.61 o 
   9   0   7      141.45      138.41      8.75 o 
  10   0   7       92.79       88.84      9.32 o 
  11   0   7       84.22       59.56     20.17 o 
  12   0   7       16.41       11.11     13.12 o 
  13   0   7        0.07        3.02     14.26 o 
  14   0   7        0.06       -3.05     14.16 o 
  15   0   7        0.79      -33.39     25.06 o 
   0   1   7       93.38       82.79      4.07 o 
   1   1   7      562.46      570.96     10.64 o 
   2   1   7      106.97      117.42      4.22 o 
   3   1   7     3130.49     3158.33     54.50 o 
   4   1   7      598.21      581.79     12.51 o 
   5   1   7      364.51      401.39      8.53 o 
   6   1   7      113.12      125.17      4.52 o 
   7   1   7       40.20       40.53      4.10 o 
   8   1   7      173.09      199.86      6.85 o 
   9   1   7      128.11      127.97      7.06 o 
  10   1   7      142.98      149.17      8.27 o 
  11   1   7       24.14       23.72      5.93 o 
  12   1   7        3.27       -9.52     10.23 o 
  13   1   7       24.26       15.26     11.32 o 
  14   1   7       14.83       15.96     10.89 o 
  15   1   7        8.51       -1.85     11.36 o 
   0   2   7     2072.36     2237.05     50.39 o 
   1   2   7      112.95      120.64      3.88 o 
   2   2   7     3049.48     2917.24     50.43 o 
   3   2   7       36.26       37.39      2.74 o 
   4   2   7      126.54      129.54      4.68 o 
   5   2   7      307.59      311.05      7.33 o 
   6   2   7      280.77      287.78      8.45 o 
   7   2   7       29.56       28.62      3.35 o 
   8   2   7      146.41      154.09      6.40 o 
   9   2   7      186.42      197.69      8.44 o 
  10   2   7      121.60      108.75      6.97 o 
  11   2   7        2.82       -2.77      6.39 o 
  12   2   7       73.28       85.97      9.52 o 
  13   2   7        9.78       -7.67     16.59 o 
  14   2   7       19.01       10.41     13.83 o 
  15   2   7        0.71       -3.15     11.46 o 
   0   3   7      165.96      154.40      6.73 o 
   1   3   7      192.53      189.37      5.14 o 
   2   3   7      178.18      177.11      5.44 o 
   3   3   7     2660.69     2714.33     52.65 o 
   4   3   7      704.63      699.35     16.59 o 
   5   3   7      113.91      131.17      4.55 o 
   6   3   7     1702.65     1704.91     29.40 o 
   7   3   7       62.27       55.21      4.03 o 
   8   3   7      156.24      164.21      6.38 o 
   9   3   7      181.80      188.67      9.87 o 
  10   3   7       28.30       30.86      6.03 o 
  11   3   7       98.43       85.81     11.59 o 
  12   3   7       29.84       30.01      7.58 o 
  13   3   7        2.96       -7.77      9.19 o 
  14   3   7       26.88       17.07     13.89 o 
  15   3   7        2.22       -4.81     16.45 o 
   0   4   7     1175.70     1095.69     28.61 o 
   1   4   7      134.68      138.82      4.74 o 
   2   4   7      718.41      768.83     14.18 o 
   3   4   7       52.31       55.88      3.23 o 
   4   4   7     1303.85     1380.75     25.80 o 
   5   4   7      528.32      559.06     12.92 o 
   6   4   7     1391.62     1442.22     28.01 o 
   7   4   7       45.68       50.91      4.37 o 
   8   4   7       75.32       85.65      5.59 o 
   9   4   7      100.58       96.85      6.70 o 
  10   4   7       27.59       30.21      6.23 o 
  11   4   7       50.45       39.03      7.03 o 
  12   4   7       26.24       26.50      6.57 o 
  13   4   7        7.77       -1.66      7.84 o 
  14   4   7       24.53       13.49     11.12 o 
  15   4   7       17.10        2.59     11.94 o 
   0   5   7     4007.78     3879.32     86.74 o 
   1   5   7      679.10      669.71     12.29 o 
   2   5   7      960.55      989.87     18.82 o 
   3   5   7      834.02      856.24     15.09 o 
   4   5   7       38.82       45.62      3.18 o 
   5   5   7      229.83      249.27      6.62 o 
   6   5   7      156.81      147.30      5.47 o 
   7   5   7      503.20      539.77     13.23 o 
   8   5   7      107.65      119.72      6.85 o 
   9   5   7      178.37      186.62     10.26 o 
  10   5   7      146.11      158.71      9.12 o 
  11   5   7        0.14       -2.32      7.16 o 
  12   5   7        6.61       -8.22      6.33 o 
  13   5   7       25.37       11.06      7.98 o 
  14   5   7        8.29        1.89      9.76 o 
   0   6   7      650.76      633.78     16.99 o 
   1   6   7      113.43      102.17      4.48 o 
   2   6   7       36.67       41.32      3.50 o 
   3   6   7     1192.50     1198.92     20.52 o 
   4   6   7      137.76      144.73      4.95 o 
   5   6   7      319.68      347.00      8.14 o 
   6   6   7        8.82        8.05      3.73 o 
   7   6   7       51.23       47.27      5.18 o 
   8   6   7       40.77       30.94      5.15 o 
   9   6   7      285.96      302.19     11.81 o 
  10   6   7       35.00       29.45      6.75 o 
  11   6   7       22.81       18.72      6.70 o 
  12   6   7        4.14       -5.07      6.45 o 
  13   6   7       45.02       34.83      7.73 o 
  14   6   7        3.02        2.16     14.56 o 
   0   7   7     1362.44     1372.62     33.03 o 
   1   7   7       17.53       20.70      3.19 o 
   2   7   7       59.19       70.23      4.05 o 
   3   7   7       69.05       70.84      4.16 o 
   4   7   7       13.41       10.31      3.08 o 
   5   7   7       17.07       19.98      3.35 o 
   6   7   7      225.98      256.07      8.37 o 
   7   7   7       68.12       79.59      5.93 o 
   8   7   7        7.37        2.32      5.20 o 
   9   7   7        3.40        4.11      5.46 o 
  10   7   7       74.93       87.45     10.13 o 
  11   7   7        5.89       11.13      6.51 o 
  12   7   7        0.13       -8.65      6.49 o 
  13   7   7       14.04        8.35      7.40 o 
  14   7   7        2.54      -13.51     10.22 o 
   0   8   7       18.69       17.35      4.62 o 
   1   8   7      214.29      226.76      6.63 o 
   2   8   7       23.62       22.98      3.60 o 
   3   8   7      587.75      579.06     11.73 o 
   4   8   7       80.51       75.84      4.44 o 
   5   8   7      133.86      132.64      5.87 o 
   6   8   7       55.08       46.76      5.52 o 
   7   8   7        0.83        7.38      5.26 o 
   8   8   7       11.05       15.25      5.67 o 
   9   8   7       91.78      110.39      7.97 o 
  10   8   7       10.54        3.42      6.45 o 
  11   8   7       14.65       13.29      7.61 o 
  12   8   7       14.62       10.01      7.50 o 
  13   8   7       34.05       35.07      8.15 o 
   0   9   7        3.57        4.01      3.62 o 
   1   9   7      275.23      258.39      7.48 o 
   2   9   7      224.72      206.36      6.99 o 
   3   9   7      353.06      342.84      8.74 o 
   4   9   7      205.77      189.37      6.94 o 
   5   9   7      360.58      354.50      9.74 o 
   6   9   7       87.43       77.90      6.24 o 
   7   9   7       82.70       88.16      7.13 o 
   8   9   7        5.73        1.58      5.62 o 
   9   9   7       26.01       28.62      6.43 o 
  10   9   7       10.12       -2.00      6.36 o 
  11   9   7        2.55      -10.06      6.71 o 
  12   9   7        8.76       13.87      8.20 o 
  13   9   7       11.33        3.59     12.88 o 
   0  10   7       64.98       67.96      6.92 o 
   1  10   7      258.80      251.64      7.65 o 
   2  10   7        1.73       -5.64      3.76 o 
   3  10   7      168.14      160.32      6.69 o 
   4  10   7       50.19       50.63      5.33 o 
   5  10   7      218.91      214.50      8.28 o 
   6  10   7        4.13       -1.25      5.35 o 
   7  10   7      135.14      147.09      8.65 o 
   8  10   7       23.56       22.70      6.31 o 
   9  10   7       41.31       32.37      6.75 o 
  10  10   7        6.15        0.03      6.74 o 
  11  10   7       14.25       16.35      7.55 o 
  12  10   7        4.93       -2.89      8.24 o 
   0  11   7       78.78       75.61      7.43 o 
   1  11   7      285.25      241.57      9.83 o 
   2  11   7      176.00      183.31      7.20 o 
   3  11   7      282.83      280.74      8.84 o 
   4  11   7        0.29        0.72      4.04 o 
   5  11   7      203.44      198.29      8.26 o 
   6  11   7       16.20       10.17      5.85 o 
   7  11   7       37.98       45.38      6.76 o 
   8  11   7       15.95       18.33      6.89 o 
   9  11   7        9.99       10.28      6.59 o 
  10  11   7       21.24       15.50      7.52 o 
  11  11   7       24.06       14.85      7.99 o 
   0  12   7      134.95      147.38      9.34 o 
   1  12   7        5.94       10.32      4.31 o 
   2  12   7       29.73       19.79      3.91 o 
   3  12   7       55.33       48.05      5.31 o 
   4  12   7      143.46      150.72      7.61 o 
   5  12   7        2.65       -6.57      5.58 o 
   6  12   7       21.31       29.10      7.01 o 
   7  12   7        7.06        9.94      6.42 o 
   8  12   7       17.46       10.32      7.67 o 
   9  12   7        3.20        0.90      6.69 o 
  10  12   7       26.20       24.29      8.06 o 
   0  13   7      125.96      123.80      9.09 o 
   1  13   7        1.78       -5.94      4.51 o 
   2  13   7        9.24        0.53      4.65 o 
   3  13   7       13.95       15.36      4.10 o 
   4  13   7        5.06       -3.83      5.23 o 
   5  13   7       45.90       41.53      6.80 o 
   6  13   7       16.15       17.32      6.56 o 
   7  13   7        5.36       10.19      6.57 o 
   8  13   7        7.70       -5.04      6.60 o 
   9  13   7       43.31       50.67      8.13 o 
   0  14   7        2.00       -9.35      6.23 o 
   1  14   7       30.10       24.69      5.01 o 
   2  14   7       35.93       47.77      5.65 o 
   3  14   7        4.93        3.80      5.32 o 
   4  14   7        1.68       -5.85      5.45 o 
   5  14   7       26.55       29.07      7.01 o 
   6  14   7       18.22       26.90      7.17 o 
   7  14   7        4.86        7.16      6.92 o 
   8  14   7       19.31       29.79      7.68 o 
   0  15   7        0.00       -1.22      7.53 o 
   1  15   7       29.75       37.71      5.84 o 
   2  15   7       15.94       13.79      5.74 o 
   3  15   7        7.77       10.86      6.10 o 
   4  15   7        5.40       -0.21      6.53 o 
   5  15   7       24.46       21.47      7.46 o 
   6  15   7        4.73       12.29      7.32 o 
   7  15   7        4.72        3.60      7.45 o 
   0  16   7        0.00        6.19      8.35 o 
   1  16   7       15.58       15.58      6.26 o 
   2  16   7        7.63        2.42      6.27 o 
   3  16   7       11.19       17.78      6.62 o 
   4  16   7        5.23       -0.09      7.24 o 
   0   0   8     2351.81     2327.06     74.11 o 
   1   0   8        8.90        4.20      2.73 o 
   2   0   8      154.47      152.89      7.82 o 
   3   0   8      365.89      405.97     12.70 o 
   4   0   8      651.61      542.67     15.89 o 
   5   0   8      735.00      798.93     22.07 o 
   6   0   8        8.26       10.33      3.56 o 
   7   0   8        2.99       -0.40      5.30 o 
   8   0   8      293.88      298.92     12.35 o 
   9   0   8        0.01       -3.39      6.36 o 
  10   0   8       18.57       17.30     12.10 o 
  11   0   8       20.07       20.96      8.79 o 
  12   0   8       34.95       31.73     14.19 o 
  13   0   8       29.39       20.24     14.78 o 
  14   0   8        2.28      -10.83     31.00 o 
  15   0   8        0.60      -21.91     14.61 o 
   0   1   8     4557.48     4415.08     97.81 o 
   1   1   8     3791.79     3599.33     56.67 o 
   2   1   8     3661.03     3713.40     61.01 o 
   3   1   8      443.86      483.51     10.25 o 
   4   1   8      508.11      546.16     11.36 o 
   5   1   8       19.65       23.77      2.96 o 
   6   1   8      156.79      158.11      5.71 o 
   7   1   8       98.53      110.21      5.40 o 
   8   1   8      208.73      210.81      7.66 o 
   9   1   8      428.01      468.63     13.39 o 
  10   1   8       54.81       52.24      6.32 o 
  11   1   8       38.36       31.23      7.82 o 
  12   1   8        8.54       -8.65      7.14 o 
  13   1   8       19.22        4.58     10.07 o 
  14   1   8        4.46       -2.24     10.46 o 
  15   1   8       21.06        1.44     19.35 o 
   0   2   8     8447.94     8806.95    193.47 o 
   1   2   8       50.30       58.06      3.24 o 
   2   2   8     1106.42     1172.55     20.49 o 
   3   2   8      139.66      138.91      4.41 o 
   4   2   8      305.11      270.49      7.64 o 
   5   2   8      218.88      222.20      6.54 o 
   6   2   8      102.50      112.19      4.73 o 
   7   2   8      261.79      280.65      8.59 o 
   8   2   8      163.18      175.79      7.07 o 
   9   2   8       38.67       27.46      5.65 o 
  10   2   8      109.40      100.53      6.89 o 
  11   2   8      113.43      118.67     10.09 o 
  12   2   8        3.89        4.65      7.48 o 
  13   2   8       49.30       58.12     11.31 o 
  14   2   8        1.25      -12.40     10.17 o 
  15   2   8        1.74      -17.40     11.60 o 
   0   3   8     1361.60     1474.24     41.73 o 
   1   3   8     1552.09     1658.05     29.56 o 
   2   3   8     2097.61     2212.74     41.03 o 
   3   3   8      699.03      680.68     13.61 o 
   4   3   8      797.22      755.15     14.98 o 
   5   3   8      300.44      327.19      8.42 o 
   6   3   8      129.33      137.54      5.48 o 
   7   3   8       30.46       26.84      3.82 o 
   8   3   8      130.18      134.10      7.66 o 
   9   3   8      125.73      119.08      7.16 o 
  10   3   8       26.65       23.51      5.58 o 
  11   3   8        0.02        2.75      4.70 o 
  12   3   8       42.47       33.05      8.60 o 
  13   3   8        5.27      -11.45      7.63 o 
  14   3   8       21.66       21.33     11.38 o 
   0   4   8       18.17       19.79      3.92 o 
   1   4   8      395.97      382.22      7.99 o 
   2   4   8      363.62      395.23      9.08 o 
   3   4   8      201.62      215.71      6.00 o 
   4   4   8      310.43      321.65      8.24 o 
   5   4   8      110.19      117.86      4.73 o 
   6   4   8      261.78      273.11      7.90 o 
   7   4   8        1.06        1.20      4.36 o 
   8   4   8      293.09      282.17     13.80 o 
   9   4   8       25.62       39.66      5.74 o 
  10   4   8      138.42      140.39      8.69 o 
  11   4   8       18.20       20.33      6.41 o 
  12   4   8       11.65       12.14      7.83 o 
  13   4   8        9.21       -5.08      9.83 o 
  14   4   8        0.09       -4.19      8.64 o 
   0   5   8       62.97       71.45      4.84 o 
   1   5   8      394.35      418.03      8.70 o 
   2   5   8       94.23       86.21      3.70 o 
   3   5   8      798.15      791.64     14.25 o 
   4   5   8        5.44        4.19      2.74 o 
   5   5   8      270.52      264.19      8.24 o 
   6   5   8      246.63      263.08      7.92 o 
   7   5   8       69.42       65.27      5.70 o 
   8   5   8       66.56       71.35      6.31 o 
   9   5   8      108.30      100.69      7.79 o 
  10   5   8       20.79       13.31      6.18 o 
  11   5   8        6.77        3.97      6.29 o 
  12   5   8        1.47        0.38      6.69 o 
  13   5   8       24.88       24.08      9.19 o 
  14   5   8        4.04      -11.49      9.02 o 
   0   6   8     1093.35     1169.47     28.51 o 
   1   6   8       16.74       17.06      2.85 o 
   2   6   8       13.91       13.83      2.50 o 
   3   6   8      551.16      547.78     11.35 o 
   4   6   8       10.54       15.16      3.43 o 
   5   6   8       23.57       28.84      3.91 o 
   6   6   8      108.84      129.21      6.50 o 
   7   6   8      116.66      109.28      6.41 o 
   8   6   8        9.36       -6.60      4.77 o 
   9   6   8        7.96        2.46      5.69 o 
  10   6   8       40.79       28.28      6.64 o 
  11   6   8       16.14       29.98      7.12 o 
  12   6   8       13.01       -5.99      7.42 o 
  13   6   8       15.53       19.18      8.94 o 
  14   6   8        1.26        7.57      9.27 o 
   0   7   8      403.41      351.28     12.90 o 
   1   7   8      184.31      193.25      7.01 o 
   2   7   8       10.69        9.36      3.06 o 
   3   7   8       30.38       34.81      3.62 o 
   4   7   8       69.25       64.84      4.68 o 
   5   7   8       81.54       76.03      5.59 o 
   6   7   8       29.07       23.35      4.88 o 
   7   7   8       29.46       18.57      5.00 o 
   8   7   8      102.34      111.01      7.51 o 
   9   7   8       39.80       53.28      7.82 o 
  10   7   8        7.94       10.54      6.34 o 
  11   7   8       40.48       36.93      7.41 o 
  12   7   8       10.26        3.58     11.06 o 
  13   7   8        7.82       13.62      7.81 o 
   0   8   8     1112.37     1060.91     26.91 o 
   1   8   8      242.34      213.69      6.60 o 
   2   8   8     1234.00     1172.55     20.75 o 
   3   8   8      161.28      151.43      5.67 o 
   4   8   8      107.90      102.70      5.34 o 
   5   8   8      165.55      135.34      6.99 o 
   6   8   8       19.21        4.51      4.79 o 
   7   8   8       10.69        9.29      4.97 o 
   8   8   8      181.42      179.35      9.13 o 
   9   8   8        9.88        3.62      6.30 o 
  10   8   8        2.33       -8.43      6.71 o 
  11   8   8       41.31       66.35      8.13 o 
  12   8   8        2.57      -10.38      7.14 o 
  13   8   8       10.95       -4.54      7.66 o 
   0   9   8      270.71      253.25     10.71 o 
   1   9   8      514.08      495.41     11.50 o 
   2   9   8       44.86       40.59      4.44 o 
   3   9   8      154.81      142.36      5.82 o 
   4   9   8       64.69       56.35      5.17 o 
   5   9   8       72.72       72.52      6.03 o 
   6   9   8        1.25       -0.61      4.77 o 
   7   9   8       60.32       60.86      6.73 o 
   8   9   8        3.02        5.37      5.65 o 
   9   9   8        2.79       -2.32      6.19 o 
  10   9   8       38.12       46.94      7.71 o 
  11   9   8       44.36       52.79      9.06 o 
  12   9   8        9.52        5.54      7.56 o 
   0  10   8      222.05      207.33     10.13 o 
   1  10   8      182.15      195.33      6.99 o 
   2  10   8       42.18       33.18      4.56 o 
   3  10   8      425.68      423.45     10.33 o 
   4  10   8      311.34      287.97      9.51 o 
   5  10   8       72.01       82.70      6.45 o 
   6  10   8       30.08       27.54      6.19 o 
   7  10   8       53.00       40.37      6.58 o 
   8  10   8       10.78       13.00      5.96 o 
   9  10   8       12.23       12.09      6.39 o 
  10  10   8        8.11        8.75      6.98 o 
  11  10   8       12.29       15.75      7.64 o 
  12  10   8       12.86       -1.15     11.29 o 
   0  11   8      102.47      121.70      9.46 o 
   1  11   8      204.46      180.38      6.92 o 
   2  11   8      103.23      116.52      6.16 o 
   3  11   8       86.97      108.64      7.02 o 
   4  11   8       36.85       30.73      5.24 o 
   5  11   8       44.75       47.89      6.07 o 
   6  11   8       21.18       18.63      6.10 o 
   7  11   8       11.45       10.07      6.09 o 
   8  11   8       14.61       15.39      6.32 o 
   9  11   8       43.34       57.02      7.60 o 
  10  11   8       18.35       17.23      7.89 o 
  11  11   8        3.46       -8.53      8.08 o 
   0  12   8       71.56       85.51      9.68 o 
   1  12   8       90.51       90.51      6.07 o 
   2  12   8       11.94        5.21      4.30 o 
   3  12   8       45.52       48.38      5.73 o 
   4  12   8       11.20        3.12      4.81 o 
   5  12   8       25.99       19.20      6.17 o 
   6  12   8       38.17       49.10      6.98 o 
   7  12   8        6.38        2.76      6.14 o 
   8  12   8       20.95       17.73      6.82 o 
   9  12   8       19.19       28.57      7.29 o 
  10  12   8        3.13      -10.75      7.17 o 
   0  13   8       72.46       79.84      8.12 o 
   1  13   8        1.45        3.22      4.38 o 
   2  13   8       99.50       90.73      6.73 o 
   3  13   8       25.15       21.57      5.41 o 
   4  13   8        9.09        9.34      5.90 o 
   5  13   8        2.65        1.52      5.97 o 
   6  13   8       23.46       18.95      6.58 o 
   7  13   8        1.48       -7.01      6.31 o 
   8  13   8       15.67       14.40      7.13 o 
   9  13   8        4.07        4.61      8.92 o 
   0  14   8        4.71        0.66      6.63 o 
   1  14   8       30.15       29.69      6.05 o 
   2  14   8       14.59       22.51      5.68 o 
   3  14   8       46.40       48.51      6.24 o 
   4  14   8        3.12        0.60      6.12 o 
   5  14   8       11.04        9.69      6.66 o 
   6  14   8       10.86        1.65      6.63 o 
   7  14   8       15.50       12.06      7.11 o 
   8  14   8       17.09       12.63      7.54 o 
   0  15   8       25.09       11.06      9.44 o 
   1  15   8       12.82       11.45      5.78 o 
   2  15   8        3.49        1.22      5.64 o 
   3  15   8       10.56       10.64      6.69 o 
   4  15   8        0.02       -3.90      6.51 o 
   5  15   8        0.51        6.08      6.97 o 
   6  15   8        4.60        6.77      7.19 o 
   0  16   8       27.71       45.56     12.70 o 
   1  16   8        2.81        0.09      6.32 o 
   2  16   8       21.29       33.44      6.98 o 
   3  16   8       25.87       23.58      7.41 o 
   4  16   8        2.15       -1.02      7.13 o 
   1   0   9      555.72      575.67     14.97 o 
   2   0   9       23.83       28.48      4.12 o 
   3   0   9       53.32       44.72      4.42 o 
   4   0   9        0.45       -3.73      5.34 o 
   5   0   9      139.57      139.75      7.31 o 
   6   0   9      198.75      204.48     10.29 o 
   7   0   9      110.18      121.50     10.29 o 
   8   0   9       23.28       28.31      7.11 o 
   9   0   9        0.82       -4.65      7.39 o 
  10   0   9       68.57       49.90     10.57 o 
  11   0   9       90.53       80.56     15.78 o 
  12   0   9        6.91       -0.33      8.47 o 
  13   0   9       45.55       58.43     30.87 o 
  14   0   9        3.35      -12.78     28.16 o 
   0   1   9     1493.76     1578.04     36.41 o 
   1   1   9      425.81      422.76      8.38 o 
   2   1   9       50.12       54.18      3.14 o 
   3   1   9     1562.17     1544.25     26.49 o 
   4   1   9      678.94      662.94     13.41 o 
   5   1   9      122.35      128.79      5.89 o 
   6   1   9      182.01      174.95      6.61 o 
   7   1   9      441.88      448.68     11.55 o 
   8   1   9      492.43      505.14     14.74 o 
   9   1   9       10.63        7.86      5.60 o 
  10   1   9       21.37       17.13      6.54 o 
  11   1   9       34.00       44.38      8.26 o 
  12   1   9       29.37       31.49      8.20 o 
  13   1   9        7.54       -0.93      9.75 o 
  14   1   9       50.17       34.48     11.75 o 
   0   2   9     2185.54     2124.20     48.40 o 
   1   2   9      769.38      771.78     14.96 o 
   2   2   9      151.89      129.90      4.40 o 
   3   2   9      124.13      118.77      4.43 o 
   4   2   9      102.46       89.92      4.19 o 
   5   2   9      403.72      410.11     10.39 o 
   6   2   9       27.03       24.62      4.03 o 
   7   2   9      396.88      387.73     10.67 o 
   8   2   9       97.11      103.22      6.08 o 
   9   2   9      220.20      198.53     13.21 o 
  10   2   9       42.07       44.03      6.26 o 
  11   2   9       99.55      111.55     10.27 o 
  12   2   9       54.83       61.55      8.97 o 
  13   2   9       29.06       30.69      8.88 o 
  14   2   9        1.61      -22.52     17.54 o 
   0   3   9      427.86      400.16     12.64 o 
   1   3   9      487.30      417.94      8.44 o 
   2   3   9       16.39       21.24      2.69 o 
   3   3   9      460.49      455.93     10.08 o 
   4   3   9       88.77       76.89      4.16 o 
   5   3   9       26.92       20.97      3.41 o 
   6   3   9       20.49       22.34      3.65 o 
   7   3   9      180.82      189.83      7.34 o 
   8   3   9      425.98      403.09     13.33 o 
   9   3   9       58.09       72.06      6.35 o 
  10   3   9      161.69      172.87      9.19 o 
  11   3   9        1.80       -5.29      6.78 o 
  12   3   9        8.72       13.23      7.95 o 
  13   3   9        7.29        8.22      8.53 o 
  14   3   9       37.46       34.06     12.03 o 
   0   4   9        9.44        8.97      3.57 o 
   1   4   9      401.43      415.19      8.92 o 
   2   4   9      664.95      665.25     13.56 o 
   3   4   9      258.30      225.05     12.37 o 
   4   4   9       26.52       22.29      3.46 o 
   5   4   9      149.31      141.67      5.71 o 
   6   4   9      134.50      132.39      5.70 o 
   7   4   9      168.60      153.59      8.16 o 
   8   4   9      143.54      131.86      7.46 o 
   9   4   9       82.57       97.39      7.34 o 
  10   4   9        3.09       -8.04      6.00 o 
  11   4   9        8.18        7.20      9.13 o 
  12   4   9       10.29       -6.90      7.49 o 
  13   4   9        4.18        5.88     13.97 o 
  14   4   9       21.01       16.91      9.63 o 
   0   5   9       60.89       65.19      5.51 o 
   1   5   9      334.07      307.11      7.26 o 
   2   5   9      236.28      230.17      6.14 o 
   3   5   9      497.12      521.88     12.29 o 
   4   5   9      287.98      308.34      7.89 o 
   5   5   9        4.32        5.44      3.68 o 
   6   5   9       98.21       88.72      5.72 o 
   7   5   9       42.36       34.46      5.06 o 
   8   5   9      185.80      176.54      8.52 o 
   9   5   9       15.98       16.98      6.11 o 
  10   5   9        1.34       -7.45      5.79 o 
  11   5   9        1.07        7.82      6.80 o 
  12   5   9        3.84        3.29      8.07 o 
  13   5   9       21.46       21.06      9.29 o 
  14   5   9       12.44       -9.91      9.13 o 
   0   6   9       21.81       23.23      4.28 o 
   1   6   9      180.54      194.10      5.85 o 
   2   6   9        2.65        0.13      2.65 o 
   3   6   9      328.95      370.38      9.03 o 
   4   6   9       47.85       50.73      4.13 o 
   5   6   9      108.98      117.00      9.13 o 
   6   6   9       40.45       43.28      5.11 o 
   7   6   9       61.87       55.08      6.31 o 
   8   6   9      177.28      195.50     11.05 o 
   9   6   9        5.70       -0.85      5.72 o 
  10   6   9       10.14        9.11      6.27 o 
  11   6   9        2.59       -6.58      6.64 o 
  12   6   9        3.52       -8.96      6.79 o 
  13   6   9       44.76       42.45     13.37 o 
   0   7   9       72.42       77.07      6.00 o 
   1   7   9      119.06      114.50      4.81 o 
   2   7   9      180.87      196.33      6.43 o 
   3   7   9      183.90      185.41      6.73 o 
   4   7   9      169.46      164.21      6.20 o 
   5   7   9      106.88       99.31      5.62 o 
   6   7   9       89.96       98.88      6.34 o 
   7   7   9       80.21       76.70      6.10 o 
   8   7   9       47.64       51.78      7.52 o 
   9   7   9       43.30       49.90      8.09 o 
  10   7   9       30.33       18.20      7.32 o 
  11   7   9        9.74       -1.91      6.53 o 
  12   7   9        9.52       15.32      7.66 o 
  13   7   9        6.55       -5.79     13.91 o 
   0   8   9       89.19       94.02      6.91 o 
   1   8   9      286.50      268.02      8.45 o 
   2   8   9      199.05      206.72      7.38 o 
   3   8   9      427.06      407.66     10.73 o 
   4   8   9        2.36        6.30      4.16 o 
   5   8   9      369.68      398.00     11.70 o 
   6   8   9        0.63       -6.73      4.49 o 
   7   8   9       69.00       69.28      6.16 o 
   8   8   9       36.24       40.68      6.89 o 
   9   8   9        8.17       10.70      6.94 o 
  10   8   9       20.54       25.70      7.81 o 
  11   8   9        4.10       -1.50      6.75 o 
  12   8   9        3.58       12.60      7.77 o 
  13   8   9        8.19        3.22      8.14 o 
   0   9   9     1484.88     1451.22     35.88 o 
   1   9   9       74.47       84.99      5.02 o 
   2   9   9      199.15      200.06      7.21 o 
   3   9   9       94.60       95.26      5.71 o 
   4   9   9       76.67       64.46      5.99 o 
   5   9   9       19.88       19.09      5.18 o 
   6   9   9      182.55      170.63      9.54 o 
   7   9   9       24.19       15.28      5.83 o 
   8   9   9       59.33       78.00      7.30 o 
   9   9   9        7.97        5.04      6.51 o 
  10   9   9       56.89       78.58      9.28 o 
  11   9   9       10.36       -4.88      7.78 o 
  12   9   9        0.35        7.62      7.94 o 
   0  10   9       59.43       59.25      6.93 o 
   1  10   9      468.46      469.90     10.93 o 
   2  10   9       19.36       15.28      3.44 o 
   3  10   9       12.49       10.67      4.37 o 
   4  10   9        6.20       10.35      5.16 o 
   5  10   9      313.60      357.71     11.58 o 
   6  10   9       25.89       33.86      6.24 o 
   7  10   9       73.52       59.84      6.99 o 
   8  10   9       19.76       18.19      6.27 o 
   9  10   9       44.53       40.06      7.64 o 
  10  10   9       22.99       25.77      7.62 o 
  11  10   9        0.72      -11.44      7.62 o 
   0  11   9        4.85       -3.37      5.53 o 
   1  11   9       32.02       29.88      4.33 o 
   2  11   9      149.03      155.33      7.27 o 
   3  11   9       25.01       29.82      5.16 o 
   4  11   9       90.82       95.40      7.02 o 
   5  11   9       21.95       19.69      5.61 o 
   6  11   9       31.09       38.57      6.55 o 
   7  11   9        3.85       -0.11      5.79 o 
   8  11   9       21.49       26.09      6.68 o 
   9  11   9        5.12        6.83      7.90 o 
  10  11   9       15.93       22.68      7.94 o 
  11  11   9        2.03      -11.21      7.48 o 
   0  12   9        0.03        1.03      5.72 o 
   1  12   9       32.06       30.34      4.93 o 
   2  12   9       77.56       86.63      6.06 o 
   3  12   9       15.58       12.45      5.41 o 
   4  12   9       30.41       35.61      6.00 o 
   5  12   9        3.69        6.46      5.83 o 
   6  12   9       29.76       32.23      6.67 o 
   7  12   9       13.14        0.64      7.04 o 
   8  12   9        0.54       -6.05      6.28 o 
   9  12   9        1.19       -8.43      6.98 o 
  10  12   9        8.86       -1.21     10.11 o 
   0  13   9       16.84       12.32      7.33 o 
   1  13   9       12.85       17.87      5.22 o 
   2  13   9        7.83        2.24      4.97 o 
   3  13   9       11.39       18.84      5.83 o 
   4  13   9       32.27       31.81      6.23 o 
   5  13   9        2.87        7.12      6.20 o 
   6  13   9       15.96       17.19      6.63 o 
   7  13   9       11.04       23.62      6.95 o 
   8  13   9       15.98       22.23      7.37 o 
   0  14   9       11.45       11.78      7.68 o 
   1  14   9        7.86       13.31      6.06 o 
   2  14   9        2.33        5.44      5.34 o 
   3  14   9       28.91       32.94      6.48 o 
   4  14   9        6.91        6.73      6.78 o 
   5  14   9       22.02       22.64      6.93 o 
   6  14   9       65.68       68.21      8.22 o 
   7  14   9        9.48       19.48      7.39 o 
   0  15   9        2.84       13.47      9.31 o 
   1  15   9        9.49        9.01      6.15 o 
   2  15   9        5.64        3.55      5.67 o 
   3  15   9       17.19       15.34      6.87 o 
   4  15   9        6.49       10.20      7.64 o 
   5  15   9       10.36        8.63      7.16 o 
   0  16   9        1.02       14.78     11.39 o 
   1  16   9       35.72       41.44      7.31 o 
   2  16   9        6.03       20.85      7.97 o 
   0   0  10      262.23      254.76     12.34 o 
   1   0  10        4.39        1.86      3.90 o 
   2   0  10      257.75      224.84      9.21 o 
   3   0  10      192.59      150.65      7.47 o 
   4   0  10      155.29      162.03      9.48 o 
   5   0  10        1.93       -0.36      5.22 o 
   6   0  10      125.28      154.99      9.95 o 
   7   0  10        5.88       -0.42      6.26 o 
   8   0  10      227.29      204.36     12.12 o 
   9   0  10       57.12       70.42      8.66 o 
  10   0  10      269.14      291.67     18.52 o 
  11   0  10       31.26       36.09     13.91 o 
  12   0  10        2.63        8.43      9.33 o 
  13   0  10        9.31      -12.35     31.71 o 
  14   0  10        6.16       -4.97     14.71 o 
   0   1  10        0.38        1.76      2.89 o 
   1   1  10       19.74       25.25      2.36 o 
   2   1  10      200.67      216.77      6.37 o 
   3   1  10       31.24       40.19      3.11 o 
   4   1  10      686.47      679.44     13.87 o 
   5   1  10       74.53       76.36      4.69 o 
   6   1  10       91.15      100.46      6.59 o 
   7   1  10      544.78      544.21     14.22 o 
   8   1  10       10.54        5.85      4.29 o 
   9   1  10       38.96       33.44      6.22 o 
  10   1  10       14.60       -1.82      7.20 o 
  11   1  10       53.58       69.28      9.47 o 
  12   1  10        6.23        1.49      7.56 o 
  13   1  10       12.01        6.78     10.34 o 
  14   1  10        3.09      -14.79      9.86 o 
   0   2  10       62.37       57.27      4.23 o 
   1   2  10      617.64      639.72     12.41 o 
   2   2  10      179.67      176.13      5.42 o 
   3   2  10      134.48      117.66      4.87 o 
   4   2  10        6.43        1.85      2.89 o 
   5   2  10      475.74      475.10     11.63 o 
   6   2  10      356.60      351.16      9.97 o 
   7   2  10       13.47       14.01      4.74 o 
   8   2  10      283.73      277.77     10.00 o 
   9   2  10       50.09       50.31      6.56 o 
  10   2  10      110.58       98.89     12.33 o 
  11   2  10       22.11       31.25      8.20 o 
  12   2  10       49.08       52.57      9.10 o 
  13   2  10       12.76       27.64      9.10 o 
  14   2  10        9.30        2.33     11.15 o 
   0   3  10      128.14      121.89      5.88 o 
   1   3  10      499.08      543.87     11.56 o 
   2   3  10      150.13      142.65      4.97 o 
   3   3  10      588.69      545.76     11.17 o 
   4   3  10      176.12      181.44      6.74 o 
   5   3  10       46.31       50.74      4.13 o 
   6   3  10        7.62       10.55      4.13 o 
   7   3  10       40.91       38.67      4.96 o 
   8   3  10      792.57      818.18     21.34 o 
   9   3  10       23.12       31.96      6.84 o 
  10   3  10       49.76       46.34      6.76 o 
  11   3  10       24.78       22.36      7.88 o 
  12   3  10       58.04       60.16      9.62 o 
  13   3  10       21.13       14.00      8.95 o 
  14   3  10        4.77      -15.91     10.61 o 
   0   4  10        5.59       11.79      3.82 o 
   1   4  10      220.57      200.27      5.61 o 
   2   4  10      431.64      406.41      9.25 o 
   3   4  10      199.20      213.03      6.34 o 
   4   4  10      107.61      119.15      5.32 o 
   5   4  10      206.45      193.69      6.83 o 
   6   4  10       18.81       26.02      4.49 o 
   7   4  10      710.13      746.35     18.45 o 
   8   4  10      300.62      291.46     16.52 o 
   9   4  10      210.56      254.86     10.94 o 
  10   4  10       20.50       12.49      6.54 o 
  11   4  10       21.96       31.29      7.68 o 
  12   4  10       11.27       -0.80     10.56 o 
  13   4  10       12.76        4.52      9.51 o 
  14   4  10        1.58        1.72      9.28 o 
   0   5  10        6.31        2.13      3.61 o 
   1   5  10      105.41      100.59      4.19 o 
   2   5  10       40.34       45.28      3.89 o 
   3   5  10      156.00      156.25      6.27 o 
   4   5  10       33.82       27.25      4.05 o 
   5   5  10      547.26      568.19     12.98 o 
   6   5  10      169.91      164.58      6.71 o 
   7   5  10       46.48       54.12      6.67 o 
   8   5  10       28.15       31.34      5.85 o 
   9   5  10       11.05        6.73      6.27 o 
  10   5  10       46.82       34.51      7.26 o 
  11   5  10        0.81        2.28      6.59 o 
  12   5  10        0.46       -1.97      6.96 o 
  13   5  10        4.52       -6.41      8.69 o 
   0   6  10        3.75       -0.35      2.67 o 
   1   6  10      273.45      265.34      7.09 o 
   2   6  10      121.39      131.30      5.39 o 
   3   6  10      336.55      330.65      9.67 o 
   4   6  10      115.44      136.88      6.11 o 
   5   6  10       97.13       96.96      5.90 o 
   6   6  10       61.78       61.89      6.44 o 
   7   6  10      160.40      173.45      8.54 o 
   8   6  10        1.94       -3.18      5.17 o 
   9   6  10      163.17      168.09      9.65 o 
  10   6  10        3.72        1.14      6.59 o 
  11   6  10       47.28       45.44      8.52 o 
  12   6  10        7.55        7.58      7.35 o 
  13   6  10        3.60       -7.27      8.56 o 
   0   7  10        7.43        6.15      4.52 o 
   1   7  10      229.02      246.29      7.10 o 
   2   7  10      341.84      346.38      9.23 o 
   3   7  10       87.71       82.59      5.38 o 
   4   7  10       25.90       27.87      4.75 o 
   5   7  10      628.60      627.26     14.42 o 
   6   7  10        5.37        6.18      4.82 o 
   7   7  10       57.32       59.19      6.91 o 
   8   7  10       48.09       41.06      7.49 o 
   9   7  10        2.92       -1.46      6.26 o 
  10   7  10       41.80       36.52      8.50 o 
  11   7  10        0.86       -2.60      9.30 o 
  12   7  10       23.55        9.09     11.98 o 
  13   7  10        2.56       -6.30      9.75 o 
   0   8  10        0.77       -7.87      5.37 o 
   1   8  10      326.48      318.62      9.99 o 
   2   8  10      250.88      236.21      8.10 o 
   3   8  10       94.52       87.08      5.49 o 
   4   8  10      271.12      234.86      8.92 o 
   5   8  10       76.04       76.57      6.13 o 
   6   8  10      245.67      235.34      9.32 o 
   7   8  10       18.25       16.68      5.38 o 
   8   8  10       32.95       27.53      7.65 o 
   9   8  10       13.76        8.10      7.14 o 
  10   8  10        1.81        9.19      6.54 o 
  11   8  10       10.80       16.04      7.51 o 
  12   8  10        2.16       -1.44      7.62 o 
   0   9  10      163.09      179.73      9.31 o 
   1   9  10        3.48        2.17      3.49 o 
   2   9  10      178.87      167.59      6.85 o 
   3   9  10      159.17      148.17      6.49 o 
   4   9  10       99.89      111.40      7.08 o 
   5   9  10      269.60      300.53     13.78 o 
   6   9  10       92.21       87.47      6.74 o 
   7   9  10       60.52       62.75      6.97 o 
   8   9  10       83.13       80.58      8.05 o 
   9   9  10       15.43       15.06      7.46 o 
  10   9  10       17.00        7.85      7.75 o 
  11   9  10       39.75       40.17      9.27 o 
  12   9  10        3.32      -13.61      9.08 o 
   0  10  10       30.11       17.30      6.51 o 
   1  10  10       82.02       81.54      5.48 o 
   2  10  10       63.47       58.07      5.07 o 
   3  10  10       40.71       29.76      5.11 o 
   4  10  10       72.11       76.95      6.51 o 
   5  10  10        1.47       -2.78      5.05 o 
   6  10  10       15.53       17.10      5.54 o 
   7  10  10       31.44       33.06      6.41 o 
   8  10  10        5.67       13.77      6.56 o 
   9  10  10        5.95       -0.71      6.68 o 
  10  10  10        4.11       15.56      8.23 o 
  11  10  10       18.02       11.82      8.18 o 
   0  11  10       12.07        6.56      6.60 o 
   1  11  10      100.88      103.23      6.13 o 
   2  11  10        8.25        6.81      3.31 o 
   3  11  10      101.12      107.38      7.11 o 
   4  11  10       87.36       87.89      6.88 o 
   5  11  10        1.94       -3.11      5.10 o 
   6  11  10       14.51       24.80      6.35 o 
   7  11  10       26.61       29.30      6.55 o 
   8  11  10       29.65       40.52      7.68 o 
   9  11  10       29.31       21.96      8.84 o 
  10  11  10       25.18        5.09      7.60 o 
   0  12  10        3.73       -4.19      6.57 o 
   1  12  10       71.37       72.15      6.06 o 
   2  12  10        2.05       11.76      5.17 o 
   3  12  10       16.69       16.07      5.58 o 
   4  12  10        7.26        8.98      5.53 o 
   5  12  10        5.69       -0.90      5.90 o 
   6  12  10       32.66       31.56      6.60 o 
   7  12  10        7.06        8.80      6.48 o 
   8  12  10       12.13       -4.02      6.96 o 
   9  12  10        9.93        9.46      8.84 o 
   0  13  10       16.98       12.43      7.43 o 
   1  13  10       11.03        4.34      5.29 o 
   2  13  10       28.75       22.36      5.78 o 
   3  13  10        7.28       14.48      5.74 o 
   4  13  10        3.73        5.46      5.69 o 
   5  13  10        1.76       -0.29      6.04 o 
   6  13  10       18.15       13.93      6.61 o 
   7  13  10        0.01       -4.97      6.51 o 
   8  13  10        1.36        4.35      7.57 o 
   0  14  10       41.52       33.73      8.54 o 
   1  14  10        9.61       14.45      6.68 o 
   2  14  10       60.95       60.22      7.52 o 
   3  14  10       17.86       14.63      6.19 o 
   4  14  10        6.21        5.87      6.96 o 
   5  14  10        2.52       -2.90      6.51 o 
   6  14  10        0.56       11.23      7.06 o 
   0  15  10       66.55       55.38     12.62 o 
   1  15  10       11.54       13.32      6.38 o 
   2  15  10        3.92        4.16      6.65 o 
   3  15  10        1.43        5.03      7.08 o 
   4  15  10        7.50        5.86      7.39 o 
   1   0  11      256.93      261.87      9.22 o 
   2   0  11       83.22       79.21      5.99 o 
   3   0  11      143.08      118.08      7.58 o 
   4   0  11        5.47        3.20      5.31 o 
   5   0  11       17.90       38.55      6.69 o 
   6   0  11       87.87       97.32      8.90 o 
   7   0  11       30.78       18.51      7.01 o 
   8   0  11        4.15        3.16      6.77 o 
   9   0  11       22.94       16.34      7.61 o 
  10   0  11       38.27       58.28     11.44 o 
  11   0  11       34.54       45.87     11.55 o 
  12   0  11        4.47      -17.94     14.91 o 
  13   0  11       37.22       25.41     20.95 o 
  14   0  11        0.18      -10.03     14.74 o 
   0   1  11       13.17        9.11      3.37 o 
   1   1  11       46.34       51.93      2.99 o 
   2   1  11      971.38      940.31     17.31 o 
   3   1  11        0.70       -1.05      2.62 o 
   4   1  11      156.26      147.67      6.71 o 
   5   1  11       27.70       21.29      4.44 o 
   6   1  11       85.33       82.04      5.88 o 
   7   1  11      275.98      257.20      9.52 o 
   8   1  11       58.92       53.49      5.80 o 
   9   1  11      217.67      195.45     12.36 o 
  10   1  11        1.14       -7.21      6.58 o 
  11   1  11       34.56       30.59      8.70 o 
  12   1  11        0.56       -0.61      7.80 o 
  13   1  11        8.07        1.85     12.85 o 
  14   1  11       19.54       28.32     11.62 o 
   0   2  11      387.11      394.47     11.91 o 
   1   2  11      561.24      581.35     11.76 o 
   2   2  11      597.32      558.83     11.98 o 
   3   2  11     1095.72     1038.14     18.96 o 
   4   2  11      191.20      175.57      6.17 o 
   5   2  11      221.73      227.01      8.51 o 
   6   2  11      224.24      233.85      9.00 o 
   7   2  11      190.29      178.29      8.15 o 
   8   2  11      424.12      438.30     14.32 o 
   9   2  11       14.64        4.17      5.90 o 
  10   2  11       12.91        6.87      4.45 o 
  11   2  11       41.77       51.59      7.97 o 
  12   2  11       69.74       86.35     10.32 o 
  13   2  11       29.59       24.35      9.26 o 
  14   2  11       10.34      -19.87     13.25 o 
   0   3  11      423.70      402.88     12.28 o 
   1   3  11       99.94      106.84      4.71 o 
   2   3  11      241.04      230.15      6.74 o 
   3   3  11      132.22      145.69      5.29 o 
   4   3  11      155.27      175.70      6.33 o 
   5   3  11      888.14      894.38     19.29 o 
   6   3  11      166.36      160.13      7.64 o 
   7   3  11      264.01      252.37      9.62 o 
   8   3  11       39.60       40.00      6.45 o 
   9   3  11        7.13        3.39      6.22 o 
  10   3  11       57.83       68.09      7.99 o 
  11   3  11       94.45       87.43     10.15 o 
  12   3  11       41.01       33.75      8.93 o 
  13   3  11       36.22       40.36      9.78 o 
   0   4  11       65.36       74.08      5.75 o 
   1   4  11      122.64      113.04      4.76 o 
   2   4  11      440.50      433.64      9.85 o 
   3   4  11       55.04       50.97      4.45 o 
   4   4  11       40.98       37.90      3.77 o 
   5   4  11       53.66       47.67      4.49 o 
   6   4  11      487.50      459.04     12.31 o 
   7   4  11       47.47       35.44      6.20 o 
   8   4  11      159.86      168.58      9.22 o 
   9   4  11       13.74        7.31      6.61 o 
  10   4  11       30.03       19.89      7.24 o 
  11   4  11       17.42       25.33      7.26 o 
  12   4  11       11.76       22.82      8.74 o 
  13   4  11       18.33       23.30     12.37 o 
   0   5  11     1107.78      981.74     27.13 o 
   1   5  11      101.53      106.59      5.83 o 
   2   5  11       94.07       97.37      5.39 o 
   3   5  11      124.49      114.31      5.52 o 
   4   5  11      151.85      135.35      6.04 o 
   5   5  11      136.17      161.33      6.64 o 
   6   5  11      107.17      118.71      6.47 o 
   7   5  11       51.00       36.10      6.92 o 
   8   5  11       77.71       70.76      7.86 o 
   9   5  11       27.06       30.99      8.67 o 
  10   5  11       64.80       64.18      8.29 o 
  11   5  11       34.37       24.80      7.55 o 
  12   5  11        1.12       -0.88      8.23 o 
  13   5  11       15.47        3.65     14.57 o 
   0   6  11       47.50       52.63      5.34 o 
   1   6  11      141.73      147.55      5.81 o 
   2   6  11        9.59        8.46      3.55 o 
   3   6  11      235.76      227.43      8.18 o 
   4   6  11       45.95       44.40      4.90 o 
   5   6  11      375.18      383.87     13.42 o 
   6   6  11      105.38      110.15      7.72 o 
   7   6  11      108.23       95.28      7.54 o 
   8   6  11        7.63        6.79      5.84 o 
   9   6  11       37.74       42.34      7.55 o 
  10   6  11        3.43       -0.24      6.71 o 
  11   6  11        0.26       -8.77      9.84 o 
  12   6  11        0.03      -10.57      7.04 o 
  13   6  11        5.02        8.28      9.23 o 
   0   7  11       46.55       42.02      7.39 o 
   1   7  11       55.03       45.44      4.40 o 
   2   7  11        8.59        0.49      3.70 o 
   3   7  11      289.16      257.76      9.04 o 
   4   7  11      212.36      233.15      8.67 o 
   5   7  11       15.79       18.64      5.37 o 
   6   7  11       74.86       87.15      6.81 o 
   7   7  11       54.75       54.33      6.87 o 
   8   7  11       49.67       48.03      6.70 o 
   9   7  11       49.24       61.90      8.27 o 
  10   7  11       19.53       25.85      7.57 o 
  11   7  11       24.56       21.94      7.81 o 
  12   7  11        0.55        8.08      7.83 o 
   0   8  11      680.93      621.74     20.36 o 
   1   8  11       25.20       18.33      4.40 o 
   2   8  11      321.60      327.89      9.81 o 
   3   8  11       53.07       44.78      5.09 o 
   4   8  11       88.13      102.69      6.16 o 
   5   8  11       24.80       22.29      5.22 o 
   6   8  11      217.53      213.63      9.12 o 
   7   8  11        4.44        1.35      6.31 o 
   8   8  11       32.44       35.04      7.63 o 
   9   8  11       18.15       27.23      7.58 o 
  10   8  11       14.74       17.87      7.61 o 
  11   8  11       36.59       27.84      8.07 o 
  12   8  11        5.32       -1.95      7.83 o 
   0   9  11      945.21      939.15     27.83 o 
   1   9  11       79.25       80.20      5.75 o 
   2   9  11      157.17      160.45      6.78 o 
   3   9  11      163.25      160.10      7.69 o 
   4   9  11       78.89       82.35      6.45 o 
   5   9  11      197.14      201.23      8.90 o 
   6   9  11       54.02       52.89      6.90 o 
   7   9  11        5.50       -8.84      5.90 o 
   8   9  11       26.07       18.99      7.51 o 
   9   9  11       49.25       50.67      9.19 o 
  10   9  11       60.56       77.26     11.28 o 
  11   9  11       10.38       11.14      8.75 o 
   0  10  11       59.14       45.74      7.42 o 
   1  10  11       19.05        8.76      4.40 o 
   2  10  11        0.66       -6.42      4.28 o 
   3  10  11       73.86       75.43      6.32 o 
   4  10  11       95.34       87.75      6.77 o 
   5  10  11       23.45       19.21      5.50 o 
   6  10  11        1.20       -0.22      5.18 o 
   7  10  11       15.08        5.80      6.46 o 
   8  10  11        0.51       -7.21      6.35 o 
   9  10  11       38.93       35.94      8.53 o 
  10  10  11        0.34        4.75      8.67 o 
   0  11  11       83.81       85.58      8.80 o 
   1  11  11        0.07        0.44      4.55 o 
   2  11  11       49.40       39.32      6.13 o 
   3  11  11       54.39       58.55      6.24 o 
   4  11  11       10.59       24.71      5.68 o 
   5  11  11       21.18       22.03      5.82 o 
   6  11  11        9.72       13.80      6.15 o 
   7  11  11        5.66        4.82      6.65 o 
   8  11  11       58.99       51.90      8.32 o 
   9  11  11        3.84      -10.23      6.93 o 
   0  12  11        6.71       13.46      6.95 o 
   1  12  11       33.29       47.33      5.68 o 
   2  12  11        1.18        7.98      6.08 o 
   3  12  11        5.89       -1.50      5.62 o 
   4  12  11        4.74        7.71      5.65 o 
   5  12  11       16.15       26.68      6.53 o 
   6  12  11        7.77        5.95      6.80 o 
   7  12  11        4.79       13.92      7.19 o 
   8  12  11        5.54        3.07      7.77 o 
   0  13  11        0.01        4.29      7.19 o 
   1  13  11        8.47        8.92      5.99 o 
   2  13  11       11.19       23.23      6.29 o 
   3  13  11       44.85       36.62      6.81 o 
   4  13  11        0.11       -7.25      6.79 o 
   5  13  11        6.20        7.87      6.50 o 
   6  13  11        6.66        8.69      6.80 o 
   7  13  11        2.88       -5.58      7.12 o 
   0  14  11       68.75       88.59     14.67 o 
   1  14  11        3.52       10.29      7.60 o 
   2  14  11       14.87       21.14      6.72 o 
   3  14  11        2.39        1.70      6.32 o 
   4  14  11        1.98        1.14      8.42 o 
   5  14  11        5.36        6.81      6.90 o 
   6  14  11       21.96       24.54      7.52 o 
   0  15  11        0.09       16.67     15.42 o 
   1  15  11       17.29       16.28      6.97 o 
   2  15  11        1.20        1.66      6.78 o 
   3  15  11        0.69       -6.33      6.98 o 
   0   0  12      897.68      890.42     31.70 o 
   1   0  12       25.91       28.84      4.04 o 
   2   0  12     1004.79      896.15     25.07 o 
   3   0  12      775.36      708.68     20.84 o 
   4   0  12        0.30       -1.58      5.71 o 
   5   0  12     1321.00     1299.33     39.52 o 
   6   0  12        4.29       11.39      6.73 o 
   7   0  12       91.13       84.09     10.97 o 
   8   0  12        1.96       -1.78      4.36 o 
   9   0  12        5.38        0.51      7.33 o 
  10   0  12        1.34       -8.32      9.47 o 
  11   0  12       20.29        1.37     13.18 o 
  12   0  12        0.00       -3.73     15.24 o 
  13   0  12        9.21       -5.19     13.95 o 
   0   1  12      390.90      379.37     15.57 o 
   1   1  12      225.79      246.67      7.04 o 
   2   1  12      294.68      303.32      7.92 o 
   3   1  12       57.94       55.68      4.79 o 
   4   1  12      145.13      145.43      6.95 o 
   5   1  12      260.69      281.72      9.87 o 
   6   1  12      170.87      169.80      7.98 o 
   7   1  12       92.33      109.90      7.61 o 
   8   1  12      495.84      523.88     14.65 o 
   9   1  12       95.43       92.31      8.75 o 
  10   1  12      138.61      145.47     10.28 o 
  11   1  12        0.51       -5.34      7.92 o 
  12   1  12       11.86        9.56      8.37 o 
  13   1  12        0.58      -11.41     10.04 o 
   0   2  12      791.81      770.83     19.98 o 
   1   2  12      505.64      492.82     10.70 o 
   2   2  12      190.24      192.59      6.18 o 
   3   2  12      242.79      245.71      8.09 o 
   4   2  12       27.08       20.75      4.41 o 
   5   2  12       17.06        8.51      4.57 o 
   6   2  12      364.75      345.01     12.26 o 
   7   2  12        4.15        7.30      4.87 o 
   8   2  12       14.54       17.84      5.98 o 
   9   2  12       74.25       85.41      7.65 o 
  10   2  12       78.92       95.24      8.07 o 
  11   2  12       29.53       20.70     10.42 o 
  12   2  12       16.48       15.28      8.58 o 
  13   2  12       18.38       18.46      9.19 o 
   0   3  12       55.02       69.42      7.05 o 
   1   3  12      522.52      497.30     10.90 o 
   2   3  12      451.71      457.03     10.27 o 
   3   3  12      339.16      329.00      8.99 o 
   4   3  12        7.15       -2.19      3.03 o 
   5   3  12       53.12       49.16      5.13 o 
   6   3  12      323.02      296.29     10.49 o 
   7   3  12       35.91       27.02      5.34 o 
   8   3  12       11.27       11.59      6.01 o 
   9   3  12      271.29      259.21     11.53 o 
  10   3  12       54.36       67.42      9.41 o 
  11   3  12       48.57       46.32      9.08 o 
  12   3  12        5.27       20.09      8.78 o 
  13   3  12        3.38       -6.49      8.58 o 
   0   4  12      154.58      168.57      8.88 o 
   1   4  12       13.82       14.73      3.29 o 
   2   4  12      596.52      556.46     11.94 o 
   3   4  12        9.10        7.70      3.67 o 
   4   4  12       39.22       31.33      4.00 o 
   5   4  12      219.66      214.44      8.78 o 
   6   4  12       19.00       12.31      4.97 o 
   7   4  12       15.11        7.42      5.70 o 
   8   4  12      338.33      353.84     14.92 o 
   9   4  12       70.62       76.47      8.40 o 
  10   4  12       38.16       43.27      7.89 o 
  11   4  12        6.70        2.32      6.98 o 
  12   4  12        6.61       -8.44      8.06 o 
  13   4  12        6.02       -2.01     10.14 o 
   0   5  12       27.75       20.58      5.29 o 
   1   5  12       35.11       32.06      3.77 o 
   2   5  12       31.14       25.96      3.74 o 
   3   5  12       51.08       55.28      4.68 o 
   4   5  12       71.46       77.00      5.97 o 
   5   5  12      531.40      556.22     13.90 o 
   6   5  12        5.07       12.68      5.56 o 
   7   5  12        6.70       -2.74      5.57 o 
   8   5  12       63.63       61.95      7.92 o 
   9   5  12       80.20       82.68      7.93 o 
  10   5  12       18.43       20.16      7.40 o 
  11   5  12        1.63        3.24      9.53 o 
  12   5  12        1.77       -4.56      8.01 o 
   0   6  12        0.37       -3.22      5.92 o 
   1   6  12       52.63       47.38      5.31 o 
   2   6  12        4.74       -0.89      2.96 o 
   3   6  12      122.20      113.26      6.71 o 
   4   6  12       69.61       51.47      4.62 o 
   5   6  12       61.67       61.37      5.57 o 
   6   6  12        3.23        2.89      5.18 o 
   7   6  12      163.13      142.90      9.63 o 
   8   6  12        3.72        0.49      5.87 o 
   9   6  12       15.61        9.22      6.82 o 
  10   6  12       16.77       19.95      7.30 o 
  11   6  12        4.17       15.26      7.66 o 
  12   6  12        8.30        6.78      7.85 o 
   0   7  12       32.23       19.96      5.89 o 
   1   7  12      420.74      415.23     11.19 o 
   2   7  12       67.82       58.14      5.17 o 
   3   7  12      398.21      383.52     12.05 o 
   4   7  12       96.77      102.02      7.09 o 
   5   7  12      553.39      603.76     17.97 o 
   6   7  12       95.90       88.94      7.12 o 
   7   7  12       55.15       57.76      7.17 o 
   8   7  12        2.99       10.41      6.49 o 
   9   7  12        4.98        1.47      6.70 o 
  10   7  12       11.44        2.64      7.54 o 
  11   7  12       12.28       13.77      7.82 o 
  12   7  12        6.33        5.64      9.07 o 
   0   8  12       38.90       36.49      7.94 o 
   1   8  12        9.36       12.24      4.43 o 
   2   8  12      338.39      339.75     18.31 o 
   3   8  12       45.56       37.74      5.76 o 
   4   8  12      103.26      103.77      7.02 o 
   5   8  12       32.70       33.75      5.58 o 
   6   8  12       54.09       51.39      7.10 o 
   7   8  12       35.71       44.07      8.05 o 
   8   8  12       23.24       31.71      7.36 o 
   9   8  12       13.31        1.90      7.12 o 
  10   8  12       28.30       28.75      8.07 o 
  11   8  12        5.31        2.74      7.71 o 
   0   9  12       89.51       93.72      9.56 o 
   1   9  12      108.94      106.28      6.67 o 
   2   9  12       62.27       56.98      6.26 o 
   3   9  12       43.41       44.16      5.66 o 
   4   9  12       46.13       48.98      6.22 o 
   5   9  12       57.16       60.09      6.27 o 
   6   9  12        5.59        7.12      5.74 o 
   7   9  12        0.83       -9.14      6.55 o 
   8   9  12       60.15       68.70     13.26 o 
   9   9  12        1.81       -2.85      6.93 o 
  10   9  12        1.04       15.73      8.52 o 
   0  10  12       48.27       47.22      7.64 o 
   1  10  12       81.20       92.44      6.23 o 
   2  10  12        9.05        4.49      5.25 o 
   3  10  12       26.39       29.14      5.98 o 
   4  10  12       37.48       35.15      5.75 o 
   5  10  12       32.47       28.52      5.78 o 
   6  10  12        5.12       -2.25      5.64 o 
   7  10  12        4.34        1.71      6.41 o 
   8  10  12       19.90       14.23      8.19 o 
   9  10  12       12.70       -0.77      8.80 o 
  10  10  12       25.02       29.77      8.55 o 
   0  11  12      103.90      140.50     10.52 o 
   1  11  12        9.60        9.90      3.81 o 
   2  11  12        5.33        3.70      5.34 o 
   3  11  12        5.67        4.50      5.53 o 
   4  11  12      112.31      139.25      8.62 o 
   5  11  12       15.99       12.18      5.64 o 
   6  11  12       17.04       12.68      6.75 o 
   7  11  12        0.16       -9.88      6.59 o 
   8  11  12       37.41       55.86      8.46 o 
   9  11  12       22.03       25.20      9.24 o 
   0  12  12        4.55        1.19      6.88 o 
   1  12  12       89.08       96.13      7.24 o 
   2  12  12       32.11       40.23      7.12 o 
   3  12  12        4.76        5.33      5.90 o 
   4  12  12       27.86       22.85      6.42 o 
   5  12  12        8.33       -0.88      7.87 o 
   6  12  12        2.01       -3.09      6.19 o 
   7  12  12       22.99       12.89      7.47 o 
   8  12  12        4.16       -4.40      8.86 o 
   0  13  12       12.37        5.55      7.47 o 
   1  13  12        1.55       -4.35      6.30 o 
   2  13  12        0.83        3.49      6.26 o 
   3  13  12        7.59       11.41      6.41 o 
   4  13  12       18.31       21.20      6.60 o 
   5  13  12        8.18       12.71      7.14 o 
   6  13  12        5.70       10.47      7.20 o 
   0  14  12        0.00       -6.78      8.69 o 
   1  14  12        5.73       14.00      8.70 o 
   2  14  12        0.13        8.12      6.45 o 
   3  14  12        0.20        7.88      6.66 o 
   4  14  12        2.78        1.15      6.94 o 
   1   0  13      106.92       95.45      6.98 o 
   2   0  13       82.31       76.87      6.65 o 
   3   0  13      148.86      173.72     15.09 o 
   4   0  13      889.76      854.64     28.08 o 
   5   0  13      231.17      234.89     13.07 o 
   6   0  13      175.36      184.49     11.83 o 
   7   0  13       52.65       49.22      8.39 o 
   8   0  13       26.73       25.94      7.72 o 
   9   0  13       11.59        7.09     10.50 o 
  10   0  13       12.91       20.90     16.62 o 
  11   0  13       36.97       27.50     11.22 o 
  12   0  13       11.82       21.66     22.11 o 
  13   0  13       15.90       -5.82     14.21 o 
   0   1  13      236.08      252.92     11.00 o 
   1   1  13      587.94      536.46     12.19 o 
   2   1  13      409.23      378.45      9.87 o 
   3   1  13       87.17       70.05      5.42 o 
   4   1  13      201.70      190.06      9.35 o 
   5   1  13      552.19      519.10     14.31 o 
   6   1  13       66.20       70.56      6.17 o 
   7   1  13       53.13       61.31      5.95 o 
   8   1  13       54.85       63.24      6.33 o 
   9   1  13       28.64       17.74      6.33 o 
  10   1  13       38.19       41.89      8.17 o 
  11   1  13        9.91        5.70      7.48 o 
  12   1  13        3.25        4.07     10.00 o 
  13   1  13        9.75      -15.28     10.18 o 
   0   2  13      173.23      170.73      8.87 o 
   1   2  13      487.59      467.07     10.56 o 
   2   2  13      667.18      618.02     14.46 o 
   3   2  13      740.39      655.73     16.11 o 
   4   2  13       44.15       40.95      5.15 o 
   5   2  13      157.02      143.05      7.41 o 
   6   2  13       51.03       57.98      5.82 o 
   7   2  13        7.49        5.54      4.96 o 
   8   2  13       62.39       73.88      7.38 o 
   9   2  13       14.45       13.96      6.26 o 
  10   2  13        6.93        0.95      7.26 o 
  11   2  13       47.62       46.40      9.53 o 
  12   2  13        4.25       -1.22     11.03 o 
  13   2  13        0.13       -8.31      8.61 o 
   0   3  13      853.98      834.96     24.18 o 
   1   3  13       33.37       35.16      4.05 o 
   2   3  13     1030.31     1017.28     21.23 o 
   3   3  13       58.04       61.17      5.03 o 
   4   3  13      127.70      121.04      6.86 o 
   5   3  13       13.93        8.74      4.70 o 
   6   3  13       26.81       17.45      5.01 o 
   7   3  13       69.17       68.35      6.37 o 
   8   3  13      191.10      190.74      9.99 o 
   9   3  13       70.31       88.04      7.95 o 
  10   3  13        7.32       14.92      9.75 o 
  11   3  13        2.97       -0.67      8.26 o 
  12   3  13       11.07       15.58     11.01 o 
   0   4  13       25.09       19.19      5.42 o 
   1   4  13      177.15      194.26      7.37 o 
   2   4  13       88.83       77.86      4.99 o 
   3   4  13      258.28      228.27      8.26 o 
   4   4  13       46.02       41.00      5.30 o 
   5   4  13      137.64      147.00      8.30 o 
   6   4  13       17.79       23.70      5.33 o 
   7   4  13        2.36       -1.11      5.67 o 
   8   4  13       73.29       71.87      8.65 o 
   9   4  13       16.84       23.97      7.18 o 
  10   4  13       22.59       23.42      7.48 o 
  11   4  13       15.00       10.15      7.32 o 
  12   4  13       33.39       22.66      9.08 o 
   0   5  13      555.71      555.75     22.13 o 
   1   5  13      115.47      104.02      5.62 o 
   2   5  13      391.32      354.44     10.59 o 
   3   5  13      113.91      111.81      5.85 o 
   4   5  13      173.21      161.32      7.88 o 
   5   5  13       29.19       19.47      5.12 o 
   6   5  13       65.67       72.34      8.67 o 
   7   5  13       18.54       12.01      6.09 o 
   8   5  13       54.55       68.30      8.19 o 
   9   5  13       26.96       26.87      7.48 o 
  10   5  13       48.74       70.27      8.72 o 
  11   5  13       16.45       12.75      8.03 o 
  12   5  13        5.33      -16.13     10.76 o 
   0   6  13       85.57       85.05      7.63 o 
   1   6  13      262.36      248.54      8.79 o 
   2   6  13      127.99      126.94      6.64 o 
   3   6  13      151.70      158.73      6.82 o 
   4   6  13      100.21       89.43      6.38 o 
   5   6  13      108.53      117.53      7.25 o 
   6   6  13        7.14       -8.24      5.49 o 
   7   6  13       25.07       23.88      6.92 o 
   8   6  13       42.65       50.45     10.04 o 
   9   6  13        0.91       -2.12      6.43 o 
  10   6  13        0.40       -2.41      8.93 o 
  11   6  13        7.71       -1.03      7.53 o 
  12   6  13       11.41        8.18     10.00 o 
   0   7  13        0.00        4.72      6.63 o 
   1   7  13       25.03       17.60      4.99 o 
   2   7  13       98.23      106.34      6.82 o 
   3   7  13       34.65       33.10      5.46 o 
   4   7  13       63.01       52.53      5.14 o 
   5   7  13      165.52      165.86      9.17 o 
   6   7  13       91.67       96.15      8.57 o 
   7   7  13        0.78       -2.43      5.82 o 
   8   7  13        8.15       13.11      6.42 o 
   9   7  13        4.94        0.18      6.95 o 
  10   7  13       18.94       15.18      7.78 o 
  11   7  13       25.43       30.76      9.65 o 
   0   8  13       59.25       51.39      7.23 o 
   1   8  13      116.34      103.47      6.62 o 
   2   8  13       35.90       43.75      5.47 o 
   3   8  13       89.05       92.01      6.82 o 
   4   8  13        8.05        4.64      5.15 o 
   5   8  13       14.74        9.75      6.05 o 
   6   8  13        5.30        4.28      5.99 o 
   7   8  13        3.05        3.10      6.00 o 
   8   8  13       14.35       13.90      7.13 o 
   9   8  13        3.52        7.53      8.58 o 
  10   8  13        5.50        4.87      7.66 o 
   0   9  13       10.53       -0.53      5.21 o 
   1   9  13       17.68       12.70      5.79 o 
   2   9  13      123.24      105.39      7.88 o 
   3   9  13       52.35       54.10      6.43 o 
   4   9  13       55.92       65.21      6.73 o 
   5   9  13       27.45       27.03      6.74 o 
   6   9  13        2.93        1.42      6.69 o 
   7   9  13        2.89        1.81      6.90 o 
   8   9  13        3.47       11.76      9.75 o 
   9   9  13        3.42        4.39      8.36 o 
  10   9  13       24.65       36.21     10.72 o 
   0  10  13       27.60       39.71      7.36 o 
   1  10  13       27.73       31.93      5.64 o 
   2  10  13       22.98        6.58      5.56 o 
   3  10  13       73.33       85.61      7.29 o 
   4  10  13       11.51       14.98      5.83 o 
   5  10  13        4.57        2.63      6.01 o 
   6  10  13        9.03        6.12      7.33 o 
   7  10  13        7.41        0.54      7.80 o 
   8  10  13        1.19      -10.61     12.41 o 
   9  10  13        2.28       -7.24     11.89 o 
   0  11  13        0.42       -4.04      6.57 o 
   1  11  13       15.95       13.02      5.26 o 
   2  11  13       11.29        9.51      5.58 o 
   3  11  13       11.86        5.20      5.78 o 
   4  11  13       18.38       20.25      6.22 o 
   5  11  13        0.21        1.27      5.83 o 
   6  11  13       16.66       15.60      7.00 o 
   7  11  13        8.32        0.75      8.91 o 
   8  11  13        1.52        3.28      9.42 o 
   0  12  13       11.45        5.16      8.41 o 
   1  12  13       15.29       15.33      5.65 o 
   2  12  13       13.61        7.69      6.37 o 
   3  12  13        4.12        0.35      7.02 o 
   4  12  13        2.62        1.24      6.01 o 
   5  12  13        2.73       -1.59      7.01 o 
   6  12  13       11.36       10.47      9.13 o 
   7  12  13        1.38       -4.75      8.39 o 
   0  13  13        2.27        6.58      9.12 o 
   1  13  13        7.61        4.21      6.58 o 
   2  13  13       10.03       12.91      6.48 o 
   3  13  13       10.53       20.20      6.71 o 
   4  13  13        0.65        1.97      6.43 o 
   5  13  13       13.80       23.60      7.56 o 
   0  14  13        3.46       -2.59     17.33 o 
   1  14  13        2.28       -2.93      7.58 o 
   2  14  13        4.03        2.50      6.50 o 
   3  14  13        2.96       10.53      7.01 o 
   0   0  14       22.39       32.14      9.93 o 
   1   0  14      163.24      149.86     18.27 o 
   2   0  14      101.81      107.90      8.88 o 
   3   0  14      418.20      409.22     19.83 o 
   4   0  14      480.35      463.07     21.66 o 
   5   0  14      614.12      557.15     21.35 o 
   6   0  14      248.09      249.57     14.02 o 
   7   0  14        6.02       12.63      7.55 o 
   8   0  14       14.56       19.14      7.86 o 
   9   0  14        0.06      -13.36      9.38 o 
  10   0  14        9.91        7.37     10.37 o 
  11   0  14        0.14      -12.14     20.04 o 
  12   0  14        0.31      -15.56     10.73 o 
   0   1  14      339.78      307.59     14.36 o 
   1   1  14       70.26       78.15      5.23 o 
   2   1  14      335.64      361.58     10.51 o 
   3   1  14      170.57      171.71      7.72 o 
   4   1  14      156.69      162.27      7.80 o 
   5   1  14       10.55       10.70      4.83 o 
   6   1  14        3.99       -1.94      4.79 o 
   7   1  14       60.75       55.28      6.24 o 
   8   1  14       69.54       78.91      6.48 o 
   9   1  14       19.41       13.84      6.34 o 
  10   1  14       19.55       12.11      7.67 o 
  11   1  14       17.06       10.88      7.80 o 
  12   1  14        3.08       -9.35     11.08 o 
   0   2  14       44.40       62.23      6.54 o 
   1   2  14      172.39      184.48      7.30 o 
   2   2  14       17.63       16.79      4.47 o 
   3   2  14       99.19       81.98      6.42 o 
   4   2  14      252.44      255.22      9.62 o 
   5   2  14      133.47      139.75      7.76 o 
   6   2  14      244.59      252.32      9.92 o 
   7   2  14      248.52      241.41     11.00 o 
   8   2  14       97.49      108.49      9.08 o 
   9   2  14       35.54       23.82      6.60 o 
  10   2  14        5.43        4.16      7.38 o 
  11   2  14       21.01        9.12     11.27 o 
  12   2  14       12.61       14.37      8.97 o 
   0   3  14      396.01      381.50     14.51 o 
   1   3  14      371.19      374.31     10.72 o 
   2   3  14       94.77      107.81      6.47 o 
   3   3  14       30.72       22.17      4.83 o 
   4   3  14       37.83       32.95      5.17 o 
   5   3  14        7.06        9.85      4.37 o 
   6   3  14        7.09       -0.26      4.58 o 
   7   3  14       88.02       86.19      7.63 o 
   8   3  14       23.65       26.07      6.53 o 
   9   3  14       10.56       21.76      6.56 o 
  10   3  14       55.35       56.21      7.63 o 
  11   3  14        0.06       -8.63      9.58 o 
  12   3  14        0.37      -11.83      8.74 o 
   0   4  14     1025.06     1028.30     29.15 o 
   1   4  14       47.30       47.40      4.87 o 
   2   4  14      256.27      222.54      8.81 o 
   3   4  14       18.11       11.65      4.90 o 
   4   4  14       42.95       42.99      5.44 o 
   5   4  14        2.91       -3.21      3.61 o 
   6   4  14        5.04        0.60      4.81 o 
   7   4  14        1.13       -8.46      5.64 o 
   8   4  14        4.92        8.78      6.30 o 
   9   4  14        1.31        0.07      6.21 o 
  10   4  14       20.73       16.62      7.51 o 
  11   4  14        4.58        0.60      8.24 o 
  12   4  14        2.21       14.78      9.30 o 
   0   5  14      338.00      319.79     13.55 o 
   1   5  14       54.69       67.83      5.28 o 
   2   5  14       66.43       69.52      5.49 o 
   3   5  14       80.37       85.97      6.32 o 
   4   5  14       14.32       10.28      4.94 o 
   5   5  14       60.38       56.69      7.24 o 
   6   5  14       35.30       35.11      6.86 o 
   7   5  14       28.55       23.65      6.54 o 
   8   5  14       11.61       14.91      6.50 o 
   9   5  14       41.27       27.05      7.66 o 
  10   5  14        4.27        2.78      7.17 o 
  11   5  14        3.57      -10.36      6.91 o 
   0   6  14       13.81       14.31      5.72 o 
   1   6  14        4.68       12.51      4.42 o 
   2   6  14       44.55       48.44      5.20 o 
   3   6  14      268.39      295.09     10.71 o 
   4   6  14       41.32       39.18      6.03 o 
   5   6  14       34.47       24.64      5.03 o 
   6   6  14       48.99       39.70      6.78 o 
   7   6  14       14.59       21.54      6.99 o 
   8   6  14       81.84       88.11      9.03 o 
   9   6  14       16.55       22.30      7.44 o 
  10   6  14        2.43      -10.27      6.85 o 
  11   6  14        5.14        3.25      7.67 o 
   0   7  14      328.65      361.43     15.20 o 
   1   7  14      102.89       86.01      6.13 o 
   2   7  14      130.71      141.18      9.16 o 
   3   7  14      185.77      181.18      8.08 o 
   4   7  14       98.49      105.26      8.62 o 
   5   7  14      169.52      156.97     10.13 o 
   6   7  14       30.74       28.33      8.13 o 
   7   7  14        3.18       -5.31      6.41 o 
   8   7  14       60.15       77.66      8.05 o 
   9   7  14       10.21       12.71      7.50 o 
  10   7  14        0.55       -3.57      7.24 o 
   0   8  14        5.37       -0.01      7.08 o 
   1   8  14       83.75      100.77      8.78 o 
   2   8  14       18.19       13.64      5.30 o 
   3   8  14       15.94       10.00      5.30 o 
   4   8  14       34.15       39.83      7.89 o 
   5   8  14        8.02       11.92      7.25 o 
   6   8  14       12.55       11.01      6.23 o 
   7   8  14       63.99       60.78      7.50 o 
   8   8  14       22.89       24.29      7.58 o 
   9   8  14        7.11        7.49      7.66 o 
  10   8  14        2.24       -3.07      7.69 o 
   0   9  14        1.64        0.44      8.44 o 
   1   9  14       21.77       13.75      5.36 o 
   2   9  14       21.72       19.21      5.93 o 
   3   9  14       11.68       16.39      5.95 o 
   4   9  14        0.22       -3.24      6.27 o 
   5   9  14       13.00       10.61      7.69 o 
   6   9  14        4.55       16.66      7.00 o 
   7   9  14       38.13       47.60      7.67 o 
   8   9  14       18.12        9.58      7.53 o 
   9   9  14        2.15       -0.91      7.52 o 
   0  10  14       21.20       28.78      8.55 o 
   1  10  14       16.16        4.66      5.03 o 
   2  10  14       34.28       31.54      6.11 o 
   3  10  14       55.27       57.84      6.79 o 
   4  10  14        3.93       15.07      5.96 o 
   5  10  14        5.14        2.31      7.55 o 
   6  10  14        1.62        1.91      7.79 o 
   7  10  14        3.38       -3.98      9.74 o 
   8  10  14        6.32        7.07     12.24 o 
   0  11  14       38.04       41.69      9.41 o 
   1  11  14       16.21       22.38      5.66 o 
   2  11  14       14.60       18.70      6.51 o 
   3  11  14        1.73        7.88      5.94 o 
   4  11  14        6.45        0.48      5.90 o 
   5  11  14        0.59        1.60      6.56 o 
   6  11  14       11.56       24.12      9.80 o 
   7  11  14        9.75       27.03     11.58 o 
   0  12  14       23.93       18.63      9.02 o 
   1  12  14       18.71       33.17      6.77 o 
   2  12  14        7.50       11.95      6.35 o 
   3  12  14       20.78       21.40      7.55 o 
   4  12  14        1.46        0.89      6.20 o 
   5  12  14       11.50       15.62      7.42 o 
   6  12  14        9.33       14.76      8.86 o 
   0  13  14        1.96        3.32      9.30 o 
   1  13  14       11.73       12.42      7.71 o 
   2  13  14       16.42       20.55      6.81 o 
   3  13  14       13.14       18.65      6.73 o 
   4  13  14        6.36        6.38      6.76 o 
   1   0  15       64.52       62.28      7.83 o 
   2   0  15        0.91       -3.71      6.97 o 
   3   0  15      693.95      716.95     29.65 o 
   4   0  15      235.09      232.51     17.24 o 
   5   0  15       34.44       43.75      8.08 o 
   6   0  15       15.94       16.39      7.44 o 
   7   0  15       42.91       47.28      8.82 o 
   8   0  15       60.20       73.38     10.41 o 
   9   0  15       27.03       33.07     11.02 o 
  10   0  15        0.58        1.40     11.57 o 
  11   0  15       10.78       -5.29     14.79 o 
  12   0  15       24.13       32.74     17.33 o 
   0   1  15      452.19      461.36     25.85 o 
   1   1  15       63.68       55.25      8.33 o 
   2   1  15      169.15      175.20      8.44 o 
   3   1  15       40.94       52.14      5.50 o 
   4   1  15      129.14      117.09      7.60 o 
   5   1  15      135.72      137.75      8.48 o 
   6   1  15       23.56       24.13      5.47 o 
   7   1  15       95.60       92.72      7.05 o 
   8   1  15       15.47       17.87      7.58 o 
   9   1  15       10.71        8.22      6.34 o 
  10   1  15       46.34       52.12      8.73 o 
  11   1  15        1.69        2.39      8.12 o 
   0   2  15       83.64       75.46      8.58 o 
   1   2  15       52.56       52.98      5.87 o 
   2   2  15      172.94      189.64      8.84 o 
   3   2  15       45.72       43.09      5.77 o 
   4   2  15       82.82       78.03      6.51 o 
   5   2  15       78.26       87.13      7.16 o 
   6   2  15       15.37       14.62      5.30 o 
   7   2  15       13.50       16.19      5.37 o 
   8   2  15       12.52       13.99      6.34 o 
   9   2  15        3.78        4.25      6.36 o 
  10   2  15       37.91       49.78      8.78 o 
  11   2  15       18.74       11.35      8.20 o 
   0   3  15      240.52      256.91     17.82 o 
   1   3  15       29.53       37.54      5.12 o 
   2   3  15       81.25       82.25      6.53 o 
   3   3  15      309.32      275.59     11.83 o 
   4   3  15      132.52      141.45      8.17 o 
   5   3  15      234.97      227.18      9.50 o 
   6   3  15       10.03        5.44      5.16 o 
   7   3  15        3.37       -3.61      5.89 o 
   8   3  15       41.18       32.05      9.43 o 
   9   3  15       12.67        8.82      6.50 o 
  10   3  15       21.06       25.84      7.28 o 
  11   3  15        2.23        4.76     10.23 o 
   0   4  15      622.09      591.88     19.47 o 
   1   4  15       19.50       15.96      4.75 o 
   2   4  15        9.39        6.27      4.21 o 
   3   4  15       42.70       48.36      6.78 o 
   4   4  15       75.75       66.43      6.54 o 
   5   4  15       24.15       26.34      5.43 o 
   6   4  15        8.29        4.84      4.10 o 
   7   4  15       60.53       79.02      7.64 o 
   8   4  15       15.00        3.65      6.27 o 
   9   4  15        0.81       -1.71      6.40 o 
  10   4  15       28.42       21.92      7.86 o 
  11   4  15       13.31       26.68     15.16 o 
   0   5  15       16.88       27.15      7.15 o 
   1   5  15       36.79       34.40      5.12 o 
   2   5  15       39.57       29.24      5.24 o 
   3   5  15      228.95      246.37     10.61 o 
   4   5  15       16.42       13.11      5.41 o 
   5   5  15       91.26      102.37      7.55 o 
   6   5  15      160.19      159.50      9.37 o 
   7   5  15       47.49       61.45      7.45 o 
   8   5  15       22.59       12.67      6.73 o 
   9   5  15        5.67        4.61      7.28 o 
  10   5  15        7.99       11.71      8.70 o 
  11   5  15        4.74       -5.58      7.51 o 
   0   6  15      136.85      114.30     14.57 o 
   1   6  15        6.61        3.51      4.43 o 
   2   6  15       36.68       37.38      5.47 o 
   3   6  15        7.64       -4.75      5.02 o 
   4   6  15        4.24        6.80      5.35 o 
   5   6  15        6.12        0.46      6.11 o 
   6   6  15       53.53       59.18      7.23 o 
   7   6  15       10.01       11.64      6.41 o 
   8   6  15       17.33        9.94      9.26 o 
   9   6  15       10.31       21.47      7.72 o 
  10   6  15       15.04       14.31      7.85 o 
   0   7  15        5.42       -5.48      6.71 o 
   1   7  15      116.85      114.28      7.29 o 
   2   7  15       21.05       24.43      5.35 o 
   3   7  15       45.95       38.85      6.18 o 
   4   7  15       12.63       18.55      5.72 o 
   5   7  15        0.30        0.70      6.15 o 
   6   7  15        1.85        3.07      7.13 o 
   7   7  15       77.85       89.06      9.12 o 
   8   7  15       18.19       14.48      7.02 o 
   9   7  15       28.96       25.60      8.07 o 
  10   7  15       12.79       17.94     12.35 o 
   0   8  15        9.36       22.00      7.78 o 
   1   8  15       47.40       54.85      5.82 o 
   2   8  15       21.80       20.01      5.03 o 
   3   8  15       17.14       15.30      5.66 o 
   4   8  15       16.74       26.62      7.55 o 
   5   8  15        0.70       -6.65      6.92 o 
   6   8  15       39.01       46.02      7.96 o 
   7   8  15       10.41       11.18      7.24 o 
   8   8  15       30.63       32.01      8.02 o 
   9   8  15        7.11        6.90      7.82 o 
   0   9  15        0.08        4.43      7.51 o 
   1   9  15       33.45       31.43      6.37 o 
   2   9  15       13.62       16.40      6.55 o 
   3   9  15       37.95       39.22      6.55 o 
   4   9  15       20.73       23.46      7.12 o 
   5   9  15       22.54       24.60      7.28 o 
   6   9  15        5.27        7.97      7.09 o 
   7   9  15        1.99        2.65      7.33 o 
   8   9  15        2.54       -1.23      8.20 o 
   0  10  15        2.34       -1.32      8.99 o 
   1  10  15        0.32        5.98      5.97 o 
   2  10  15       30.10       37.54      7.59 o 
   3  10  15       79.18       96.07      8.36 o 
   4  10  15        2.20        8.24      7.90 o 
   5  10  15       17.34       15.72      8.39 o 
   6  10  15       10.82       14.58      7.61 o 
   7  10  15        1.00       14.45      8.66 o 
   0  11  15       52.49       56.05     10.07 o 
   1  11  15        3.61        4.22      5.96 o 
   2  11  15        2.55        8.17      7.71 o 
   3  11  15        3.32        6.01      6.04 o 
   4  11  15        3.51        5.66      8.13 o 
   5  11  15        2.81       14.69      8.56 o 
   6  11  15       17.06       19.99     10.38 o 
   0  12  15        9.44       18.16      9.49 o 
   1  12  15       33.91       29.55      7.99 o 
   2  12  15       13.57       15.56      7.21 o 
   3  12  15       10.21       18.37      6.75 o 
   4  12  15        1.10        2.08      7.63 o 
   0  13  15       20.83       26.39     10.21 o 
   1  13  15        3.71       16.65      8.26 o 
   0   0  16      195.28      202.03     17.64 o 
   1   0  16        5.31        3.28      7.13 o 
   2   0  16        3.70       -3.81      7.15 o 
   3   0  16       38.06       43.04      9.39 o 
   4   0  16       94.83      100.32      9.67 o 
   5   0  16      211.90      190.04     14.87 o 
   6   0  16        8.32        9.53      7.48 o 
   7   0  16       43.34       62.81      9.42 o 
   8   0  16       53.80       46.97      9.36 o 
   9   0  16        1.87        3.53     11.92 o 
  10   0  16        2.52       17.79     11.51 o 
  11   0  16        2.35       12.56     16.11 o 
   0   1  16       75.27       66.18     11.64 o 
   1   1  16      109.81       99.89      7.67 o 
   2   1  16      158.10      178.51      9.71 o 
   3   1  16      205.35      200.64     10.46 o 
   4   1  16       25.46       16.45      5.43 o 
   5   1  16      172.21      199.18      9.08 o 
   6   1  16       19.25       19.13      5.45 o 
   7   1  16       58.83       63.82      6.69 o 
   8   1  16       26.10       23.86      6.65 o 
   9   1  16       22.24       35.70      8.16 o 
  10   1  16        2.50        2.77     10.48 o 
  11   1  16       34.67       48.67      9.48 o 
   0   2  16      274.13      281.94     25.45 o 
   1   2  16       25.57       28.94      5.96 o 
   2   2  16       62.35       55.11      6.80 o 
   3   2  16        3.75       -0.19      4.88 o 
   4   2  16       76.18       77.51      7.53 o 
   5   2  16      126.26      155.45      8.91 o 
   6   2  16       34.07       33.41      5.83 o 
   7   2  16       23.98       30.87      6.06 o 
   8   2  16        3.63        0.90      6.51 o 
   9   2  16        1.70       -1.13      6.39 o 
  10   2  16       46.28       56.22      9.33 o 
  11   2  16       24.32       15.71      8.81 o 
   0   3  16      203.43      216.47     14.98 o 
   1   3  16      291.62      301.28     13.46 o 
   2   3  16      119.74      119.04      8.31 o 
   3   3  16       61.66       54.61      6.25 o 
   4   3  16       64.29       67.56      7.19 o 
   5   3  16       49.51       50.84      6.46 o 
   6   3  16       67.71       79.42      6.76 o 
   7   3  16       47.58       54.37      7.30 o 
   8   3  16       10.44       13.39      6.75 o 
   9   3  16       19.42       18.96      7.09 o 
  10   3  16       29.84       29.66      9.05 o 
   0   4  16       30.71       43.98      9.33 o 
   1   4  16      131.76      126.42      7.91 o 
   2   4  16       37.91       37.17      5.74 o 
   3   4  16       54.46       58.32      6.35 o 
   4   4  16       41.07       40.35      6.19 o 
   5   4  16       23.21       18.04      5.92 o 
   6   4  16       48.36       45.80      7.93 o 
   7   4  16        4.46        6.69      6.25 o 
   8   4  16       47.79       44.00      7.37 o 
   9   4  16        3.71        1.85      6.72 o 
  10   4  16       12.50       14.98      9.27 o 
   0   5  16      306.97      270.12     22.59 o 
   1   5  16       14.31        3.82      4.75 o 
   2   5  16       60.12       47.97      6.80 o 
   3   5  16       12.49       12.21      5.52 o 
   4   5  16       24.78       21.58      5.68 o 
   5   5  16       19.49       26.13      6.02 o 
   6   5  16        9.43       15.14      6.83 o 
   7   5  16       36.93       31.67      7.61 o 
   8   5  16        4.59        3.89      6.54 o 
   9   5  16       11.32       16.03      7.72 o 
  10   5  16        2.02        4.86      8.72 o 
   0   6  16       62.04       46.34      9.81 o 
   1   6  16        1.16        2.86      4.33 o 
   2   6  16       33.24       42.88      6.11 o 
   3   6  16       15.27       15.68      5.59 o 
   4   6  16       19.40       20.48      5.81 o 
   5   6  16       12.52       22.22      6.82 o 
   6   6  16       22.17       20.37      7.13 o 
   7   6  16        5.30       25.50      7.37 o 
   8   6  16       90.74       97.58     10.79 o 
   9   6  16        1.46      -10.46      7.94 o 
   0   7  16       42.20       32.29     13.88 o 
   1   7  16       26.95       29.94      6.06 o 
   2   7  16        3.21        0.25      5.15 o 
   3   7  16        0.11        0.71      5.39 o 
   4   7  16        9.42        6.49      6.53 o 
   5   7  16       46.26       51.00      7.72 o 
   6   7  16       61.95       61.55      8.43 o 
   7   7  16       34.55       43.09      8.99 o 
   8   7  16        0.17        6.74      7.44 o 
   9   7  16       13.17       11.20     12.69 o 
   0   8  16        0.48        2.35      7.71 o 
   1   8  16        6.41        2.03      5.52 o 
   2   8  16       25.35       21.48      5.69 o 
   3   8  16       22.59       29.09      6.35 o 
   4   8  16       44.24       42.72      7.68 o 
   5   8  16        3.99        1.49      7.34 o 
   6   8  16        2.75        1.57      7.68 o 
   7   8  16        9.78       13.62      9.60 o 
   8   8  16        0.37        5.15      8.23 o 
   0   9  16        0.79       -0.10      7.47 o 
   1   9  16       56.44       58.38      6.66 o 
   2   9  16       15.39       14.64      6.69 o 
   3   9  16        1.89       11.98      7.23 o 
   4   9  16       40.35       56.86      8.85 o 
   5   9  16       24.04       16.28      7.37 o 
   6   9  16        2.79        5.12      7.29 o 
   7   9  16       35.18       53.22      9.91 o 
   0  10  16      120.78      131.34     14.43 o 
   1  10  16       22.23       28.28      7.46 o 
   2  10  16       22.75       37.29      7.72 o 
   3  10  16       49.73       63.38      8.39 o 
   4  10  16        0.37        3.13      6.80 o 
   5  10  16        6.22        3.06      7.20 o 
   6  10  16       16.67       14.73      7.78 o 
   0  11  16       48.96       51.90     10.44 o 
   1  11  16       75.44      101.81      8.30 o 
   2  11  16        9.12       18.40      7.84 o 
   3  11  16        3.08        4.87      8.62 o 
   4  11  16       16.27       26.13      7.88 o 
   5  11  16        2.72       23.24      7.97 o 
   0  12  16        8.34       14.50      9.47 o 
   1  12  16       15.40       32.19      9.57 o 
   2  12  16       17.69       34.90      8.46 o 
   1   0  17        2.23      -11.30      7.53 o 
   2   0  17        0.01       -8.45      7.29 o 
   3   0  17        7.21       22.69     10.58 o 
   4   0  17        1.03        9.10     12.03 o 
   5   0  17       72.67       79.96     11.35 o 
   6   0  17      109.34      106.24     10.78 o 
   7   0  17       32.02       38.93      9.21 o 
   8   0  17        3.09       -4.88      9.18 o 
   9   0  17        0.50       -0.49     28.46 o 
  10   0  17       41.97       65.31     13.71 o 
   0   1  17        0.13        4.42      9.68 o 
   1   1  17      243.96      249.10     11.59 o 
   2   1  17        6.44        9.46      5.68 o 
   3   1  17      207.20      196.44     12.39 o 
   4   1  17       93.72       99.26      8.55 o 
   5   1  17      133.19      144.00      9.63 o 
   6   1  17      105.71      119.74      8.56 o 
   7   1  17       15.92       13.47      5.71 o 
   8   1  17       11.39       13.90      6.73 o 
   9   1  17       10.61       19.79      9.01 o 
  10   1  17        0.20        0.03      8.20 o 
   0   2  17       58.28       47.76     11.06 o 
   1   2  17       18.29       21.28      5.99 o 
   2   2  17      104.47      103.70      9.28 o 
   3   2  17       75.11       58.95      7.19 o 
   4   2  17        8.80       -5.14      5.64 o 
   5   2  17        6.14        4.30      7.03 o 
   6   2  17       13.15       16.90      6.00 o 
   7   2  17        3.40       -3.63      5.95 o 
   8   2  17       22.16       13.31      6.63 o 
   9   2  17       14.04        3.40      6.85 o 
  10   2  17        0.16      -11.75      7.84 o 
   0   3  17       31.21       24.74      9.27 o 
   1   3  17       58.98       57.17      7.49 o 
   2   3  17       39.86       36.01      6.49 o 
   3   3  17        5.47        3.13      5.62 o 
   4   3  17       14.19       11.56      4.84 o 
   5   3  17        9.01        6.35      5.64 o 
   6   3  17        1.82        4.41      5.80 o 
   7   3  17        9.17        6.88      6.90 o 
   8   3  17       20.63       33.18      7.31 o 
   9   3  17        5.00       -9.89      6.60 o 
  10   3  17       11.22       11.41      8.42 o 
   0   4  17       78.11       94.85     11.17 o 
   1   4  17       23.54       17.97     10.60 o 
   2   4  17       57.29       64.48      7.26 o 
   3   4  17       22.15       20.39      6.27 o 
   4   4  17        2.44       -6.02      5.07 o 
   5   4  17       42.19       49.58      6.84 o 
   6   4  17       19.08       19.44      7.92 o 
   7   4  17       18.83       18.85      7.33 o 
   8   4  17        0.42       -1.24      8.84 o 
   9   4  17        0.72       -3.53      6.77 o 
   0   5  17        3.96        6.22      8.15 o 
   1   5  17        5.10       -0.61      6.01 o 
   2   5  17        7.20        4.51      5.78 o 
   3   5  17       22.34       27.46      5.88 o 
   4   5  17        3.09       -3.52      5.24 o 
   5   5  17       12.39        9.16      5.75 o 
   6   5  17       12.26       10.31      6.88 o 
   7   5  17       22.21       14.36      8.06 o 
   8   5  17        9.02       -0.66      9.47 o 
   9   5  17        4.40        1.46      8.41 o 
   0   6  17        2.35       -1.13      8.11 o 
   1   6  17       16.61       14.46      6.74 o 
   2   6  17       22.77       24.59      7.05 o 
   3   6  17       52.73       54.20      6.73 o 
   4   6  17       35.73       31.72      6.34 o 
   5   6  17       12.10       18.62      7.02 o 
   6   6  17       27.31       29.90      7.46 o 
   7   6  17       80.70       94.01      9.57 o 
   8   6  17        8.71       15.37      8.65 o 
   0   7  17       38.17       61.78     10.74 o 
   1   7  17       57.18       74.53      7.84 o 
   2   7  17        7.16        8.45      6.12 o 
   3   7  17       18.53       12.55      7.51 o 
   4   7  17        2.10       10.85      6.70 o 
   5   7  17       15.20       21.01      7.10 o 
   6   7  17       41.02       29.28      7.77 o 
   7   7  17        5.62        6.01      8.23 o 
   8   7  17       49.70       69.08     10.88 o 
   0   8  17        0.08        8.26      9.36 o 
   1   8  17       11.21        9.91      6.98 o 
   2   8  17       27.26       30.92     10.79 o 
   3   8  17        0.26       -6.02      5.73 o 
   4   8  17        8.08        0.19      6.55 o 
   5   8  17        7.21        3.71      7.65 o 
   6   8  17       36.57       51.06     10.55 o 
   7   8  17        2.13        9.75      7.85 o 
   0   9  17       43.02       37.71     10.75 o 
   1   9  17       56.13       47.35      7.25 o 
   2   9  17        0.52       -1.43      6.53 o 
   3   9  17       21.23       34.27      9.76 o 
   4   9  17       10.74       10.99      7.81 o 
   5   9  17       17.01       32.96      8.01 o 
   6   9  17        2.37       -3.04      7.29 o 
   0  10  17       19.37       38.57     14.13 o 
   1  10  17       25.44       48.57      9.05 o 
   2  10  17       26.96       44.95     10.23 o 
   3  10  17       48.32       53.83      9.58 o 
   4  10  17       15.97       27.37      7.87 o 
   0  11  17      130.63      160.68     14.10 o 
   1  11  17        1.30        8.25      7.07 o 
   2  11  17        9.38       33.52      9.29 o 
   0   0  18       58.24       48.62     15.82 o 
   1   0  18        8.29       -1.56      8.57 o 
   2   0  18        0.27       -6.53      7.49 o 
   3   0  18        6.83        5.69      8.46 o 
   4   0  18       11.24       23.99      9.58 o 
   5   0  18        2.50       13.92      9.61 o 
   6   0  18       69.91       70.59     11.56 o 
   7   0  18        5.77       12.78     10.05 o 
   8   0  18       66.58       81.17     25.20 o 
   9   0  18        1.75       -2.59     11.33 o 
   0   1  18       19.29       18.11     11.84 o 
   1   1  18       20.36       14.40      6.75 o 
   2   1  18       30.81       21.52      6.20 o 
   3   1  18       24.30       23.11      6.37 o 
   4   1  18       14.93       22.32      6.66 o 
   5   1  18       21.43       18.95      6.69 o 
   6   1  18       49.79       64.07      7.97 o 
   7   1  18       18.84       14.92      7.04 o 
   8   1  18        9.59        9.39      7.45 o 
   9   1  18       30.26       30.00      8.90 o 
   0   2  18        6.13       25.24      9.86 o 
   1   2  18       25.75       19.29      6.49 o 
   2   2  18        8.89       12.04      5.93 o 
   3   2  18       13.16        7.62      5.97 o 
   4   2  18       52.80       47.23      7.33 o 
   5   2  18       61.88       69.54      8.12 o 
   6   2  18        2.53        1.39      6.39 o 
   7   2  18       29.36       29.07      9.91 o 
   8   2  18        3.46       -3.37      7.26 o 
   9   2  18       23.93       23.09      9.94 o 
   0   3  18       50.80       61.17     11.75 o 
   1   3  18       11.40       17.03      6.54 o 
   2   3  18        3.92        7.72      6.25 o 
   3   3  18       21.05       28.18      6.53 o 
   4   3  18        7.07        3.24      8.33 o 
   5   3  18       41.89       38.69      7.27 o 
   6   3  18       17.61        9.94      6.24 o 
   7   3  18        4.75        2.36      7.11 o 
   8   3  18        4.33        7.18      7.44 o 
   9   3  18        1.72      -11.74      7.82 o 
   0   4  18        8.60       17.64     10.10 o 
   1   4  18       54.05       54.06      7.74 o 
   2   4  18       21.26       18.95      6.66 o 
   3   4  18        3.75       -7.12      5.72 o 
   4   4  18       14.32       13.43      6.53 o 
   5   4  18        8.37        2.12      6.34 o 
   6   4  18       22.52       28.92      7.48 o 
   7   4  18       10.60       12.23      8.00 o 
   8   4  18        3.24      -10.44      6.96 o 
   0   5  18        9.60       -8.39      9.37 o 
   1   5  18        6.49        0.44      6.06 o 
   2   5  18       13.23       15.84      7.37 o 
   3   5  18        8.46        7.50      6.14 o 
   4   5  18        9.44        7.34      6.16 o 
   5   5  18       32.61       25.19      7.31 o 
   6   5  18       14.95       27.16      7.70 o 
   7   5  18        6.99       -5.87      7.15 o 
   8   5  18       28.58       27.69      8.48 o 
   0   6  18        2.81       -2.04      9.95 o 
   1   6  18        7.35        9.94      6.96 o 
   2   6  18        6.16       -1.12      6.55 o 
   3   6  18       15.30       11.90      6.86 o 
   4   6  18        5.46        7.76      6.38 o 
   5   6  18       18.61       17.18      7.24 o 
   6   6  18       31.24       42.78     10.52 o 
   7   6  18        8.34        6.53      7.60 o 
   0   7  18        2.76       -5.87      8.68 o 
   1   7  18       13.92       13.19      7.29 o 
   2   7  18       47.06       53.62      8.49 o 
   3   7  18       21.61       18.93      8.55 o 
   4   7  18        9.98       25.68      7.34 o 
   5   7  18        3.74        2.44      6.89 o 
   6   7  18        1.98       -7.87      7.00 o 
   0   8  18       22.20       28.60     10.36 o 
   1   8  18        8.34        2.27      7.24 o 
   2   8  18       20.53       16.79      7.71 o 
   3   8  18        8.63       22.66      9.33 o 
   4   8  18        3.54       -4.08      6.68 o 
   5   8  18        2.82       -5.45      7.61 o 
   6   8  18       24.68       45.22      9.56 o 
   0   9  18       76.10       90.84     17.51 o 
   1   9  18        9.95       13.91      8.00 o 
   2   9  18       54.35       61.77     10.85 o 
   3   9  18       19.80       28.64      9.75 o 
   4   9  18        0.50       -1.10     12.25 o 
   0  10  18        9.75       16.73     13.67 o 
   1  10  18       17.08       10.31     11.11 o 
   2  10  18       51.14       83.26     21.51 o 
   1   0  19       17.97       31.75     10.41 o 
   2   0  19      162.38      166.91     17.04 o 
   3   0  19        2.13       -0.22     13.01 o 
   4   0  19       42.96       54.19     11.07 o 
   5   0  19       45.77       52.56     15.00 o 
   6   0  19        3.15        7.90     11.42 o 
   7   0  19        3.76       -2.35      9.86 o 
   8   0  19        0.45      -17.70     13.73 o 
   0   1  19       18.26        3.17      9.27 o 
   1   1  19       23.10       23.84      7.33 o 
   2   1  19       42.09       35.98      7.94 o 
   3   1  19       73.87       84.45      8.40 o 
   4   1  19        4.57        4.50      6.25 o 
   5   1  19       17.13       14.11      7.19 o 
   6   1  19       28.16       31.31      7.68 o 
   7   1  19        8.82       18.84      7.49 o 
   8   1  19        1.87       -0.86      9.56 o 
   0   2  19       31.07       53.36     11.70 o 
   1   2  19       46.33       57.37      8.44 o 
   2   2  19        2.95       -8.87      5.91 o 
   3   2  19       43.07       42.80      7.12 o 
   4   2  19        0.18       -9.00      6.00 o 
   5   2  19        3.86        1.58      6.54 o 
   6   2  19        7.05       15.86      7.08 o 
   7   2  19        3.38        5.23      8.30 o 
   8   2  19        2.09      -12.15      9.87 o 
   0   3  19       48.16       60.60     25.52 o 
   1   3  19        8.04        0.91      6.55 o 
   2   3  19       12.39        7.50      6.73 o 
   3   3  19       12.38        8.26      6.85 o 
   4   3  19       15.73       12.13      6.61 o 
   5   3  19        0.48       -3.54      6.46 o 
   6   3  19        3.94       -4.22      7.90 o 
   7   3  19        7.88        0.22      8.13 o 
   0   4  19        0.91        0.14      9.11 o 
   1   4  19       20.51       27.81      7.80 o 
   2   4  19        4.78       -6.13      6.26 o 
   3   4  19        7.11        1.85      8.71 o 
   4   4  19        6.14       16.47      6.77 o 
   5   4  19        2.77       -3.03      6.46 o 
   6   4  19       17.76       17.09      8.58 o 
   7   4  19        7.02       -8.15     10.83 o 
   0   5  19       56.75       73.37     13.25 o 
   1   5  19        0.55       -2.52      6.81 o 
   2   5  19       10.89        8.22      6.81 o 
   3   5  19        2.70       -4.83      6.58 o 
   4   5  19       13.98        4.96      6.49 o 
   5   5  19        0.95        1.92      7.64 o 
   6   5  19       29.91       23.72      9.59 o 
   0   6  19        6.37      -14.30      9.53 o 
   1   6  19       47.32       53.30      9.12 o 
   2   6  19       18.27       26.26      7.50 o 
   3   6  19        1.58       -1.26      7.23 o 
   4   6  19       61.66       86.06      8.96 o 
   5   6  19       10.14        4.91      9.61 o 
   6   6  19        0.77        9.65      8.41 o 
   0   7  19       23.23       21.25     14.91 o 
   1   7  19       11.69        9.32      7.33 o 
   2   7  19       29.94       32.36      8.01 o 
   3   7  19       31.54       38.30     10.27 o 
   4   7  19        9.17        6.29      9.02 o 
   5   7  19       18.06        2.73      8.11 o 
   0   8  19        0.81      -10.42     11.02 o 
   1   8  19        6.17       -2.60      7.48 o 
   2   8  19        7.05       13.51      8.00 o 
   3   8  19       10.15        1.95      8.96 o 
   0   9  19        9.97      -12.61     11.63 o 
   1   9  19        5.96        1.05      7.85 o 
   0   0  20      248.65      276.86     31.26 o 
   1   0  20       12.27       20.99     10.69 o 
   2   0  20       29.40       24.80     11.14 o 
   3   0  20       13.87       19.30     10.67 o 
   4   0  20       66.24       65.08     11.70 o 
   5   0  20        2.17        5.61      9.57 o 
   6   0  20       12.03        7.74     10.21 o 
   0   1  20        4.12       23.82     10.35 o 
   1   1  20       31.81       30.25      8.00 o 
   2   1  20       17.55       31.32      7.92 o 
   3   1  20       14.33       15.24      7.39 o 
   4   1  20        4.65        2.79      7.78 o 
   5   1  20        1.78      -12.55      8.36 o 
   6   1  20        8.50       -1.66      8.91 o 
   0   2  20        0.08       -1.61     13.09 o 
   1   2  20        8.30       -2.15      6.75 o 
   2   2  20        6.68        7.82      9.80 o 
   3   2  20        9.09        9.26      7.99 o 
   4   2  20        2.95       -9.32      6.96 o 
   5   2  20       26.48       15.67      7.40 o 
   6   2  20       42.60       36.11     10.78 o 
   0   3  20       15.18        6.18     12.31 o 
   1   3  20       21.81       25.11      8.93 o 
   2   3  20       11.88        8.46      7.20 o 
   3   3  20        1.42       -4.30      6.71 o 
   4   3  20       13.75       16.64      7.47 o 
   5   3  20       18.12       14.65      8.73 o 
   6   3  20       17.41        9.68      8.86 o 
   0   4  20       41.25       18.41     10.54 o 
   1   4  20       26.39       28.87      7.89 o 
   2   4  20        9.44       18.00      7.83 o 
   3   4  20        6.83        0.54      6.90 o 
   4   4  20       29.59       53.35      8.74 o 
   5   4  20       19.41       17.35      7.59 o 
   0   5  20       17.40       21.43     11.47 o 
   1   5  20        1.38       -3.55      7.13 o 
   2   5  20        5.92        8.11      7.45 o 
   3   5  20       10.91        2.57      7.19 o 
   4   5  20       13.62       21.40      8.16 o 
   5   5  20        3.67      -11.86      7.91 o 
   0   6  20        3.77        8.74     11.32 o 
   1   6  20       17.14       14.52      8.19 o 
   2   6  20        6.27        1.68      7.66 o 
   3   6  20        8.12       -7.48     10.54 o 
   4   6  20        3.06        0.73      8.82 o 
   0   7  20       11.34       20.62     12.70 o 
   1   7  20       13.01        8.06      8.37 o 
   2   7  20        3.19        3.93      7.54 o 
   1   0  21       36.23       21.07     10.95 o 
   2   0  21        9.02        7.97     10.25 o 
   3   0  21       34.01       37.25     12.54 o 
   4   0  21        0.20       -3.17     10.40 o 
   5   0  21       43.30       44.36     11.99 o 
   0   1  21       86.39      106.02     15.54 o 
   1   1  21       12.47       12.81      7.55 o 
   2   1  21       41.71       48.52      8.91 o 
   3   1  21        0.59       10.57      7.72 o 
   4   1  21        8.83       12.81      7.96 o 
   5   1  21       10.06       -2.11      8.50 o 
   0   2  21       11.42        2.39     32.56 o 
   1   2  21       32.08       37.19      8.57 o 
   2   2  21       47.22       41.55     12.92 o 
   3   2  21        1.01        2.34      7.40 o 
   4   2  21       14.52       13.78      7.79 o 
   0   3  21        5.96       26.52     19.97 o 
   1   3  21       30.93       31.54      8.32 o 
   2   3  21       15.84       17.93      8.11 o 
   3   3  21       50.58       41.53      9.05 o 
   4   3  21       17.86       22.30      9.44 o 
   0   4  21        0.46       15.52     10.58 o 
   1   4  21        3.88        3.21      7.42 o 
   2   4  21        9.02        0.71      7.50 o 
   3   4  21        0.54       -4.57      7.31 o 
   0   5  21        1.43        5.87     11.31 o 
   1   5  21       15.43       17.99      8.09 o 
   2   5  21        0.97       -4.20      8.12 o 
   0   0  22       24.10       38.18     17.91 o 
   1   0  22       59.11       85.42     14.91 o 
   0   1  22       71.33      116.94     29.50 o 
   1   1  22       13.66       14.26      8.08 o 
                                                 
